# Supplementary material for: Propane-1,2-diaminium bis­(pyridine-2,6-dicarboxyl­ato-κ3 O 2,N,O 6)cuprate(II) tetra­hydrate
Source: Acta Crystallogr Sect E Struct Rep Online. 2011 Jun 30;67(Pt 7):m992–3. doi: 10.1107/S1600536811024378 (PMC3152145; doi:10.1107/S1600536811024378)
Supplement: Supplementary file 1 [file e-67-0m992-sup1.cif]

##############################################################################
#                                                                            #
# This CIF contains the data in a paper accepted for publication in          #
# Acta Crystallographica Section E. It conforms to the requirements of       #
# Notes for Authors for Acta Crystallographica Section E, and has been       #
# peer reviewed under the auspices of the IUCr Commission on Journals.       #
#                                                                            #
# Full details of the Crystallographic Information File format               #
# are given in the paper "The Crystallographic Information File (CIF):       #
# a New Standard Archive File for Crystallography" by S. R. Hall, F. H.      #
# Allen and I. D. Brown [Acta Cryst. (1991), A47, 655-685].                  #
#                                                                            #
# The current version of the core CIF dictionary is obtainable from          #
# ftp://ftp.iucr.org/pub/cif_core.dic.                                       #
#                                                                            #
# Software is freely available for graphical display of the structure(s)     #
# in this CIF. For information consult the CIF software page                 #
# http://www.iucr.org/resources/cif/software.                                #
#                                                                            #
# This file may be used for bona fide research purposes within the           #
# scientific community so long as proper attribution is given to the journal # 
# article from which it was obtained.                                        #
#                                                                            #
##############################################################################
data_I
_audit_creation_method     SHELXL-97
_chemical_name_systematic
;
Propane-1,2-diaminium bis(pyridine-2,6-dicarboxylato-
\k^3^<i>O</i>^2^,<i>N</i>,<i>O</i>^6^)cuprate(II) tetrahydrate
;
_chemical_name_common     ?
_chemical_formula_moiety     'C3 H12 N2 2+, C14 H6 Cu N2 O8 2-, 4(H2 O)'
_chemical_formula_sum     'C17 H26 Cu N4 O12'
_chemical_formula_iupac     '(C3 H12 N2) [Cu (C7 H3 N O4)2], 4H2 O'
_chemical_formula_weight     541.97
_chemical_melting_point     ?
_symmetry_cell_setting     orthorhombic
_symmetry_space_group_name_H-M     'P n a 21'
_symmetry_space_group_name_Hall     'P 2c -2n'
loop_
    _symmetry_equiv_pos_as_xyz
    'x, y, z'
    '-x, -y, z+1/2'
    'x+1/2, -y+1/2, z'
    '-x+1/2, y+1/2, z+1/2'
_cell_length_a     20.919(4)
_cell_length_b     8.2015(16)
_cell_length_c     12.739(3)
_cell_angle_alpha     90.00
_cell_angle_beta     90.00
_cell_angle_gamma     90.00
_cell_volume     2185.6(7)
_cell_formula_units_Z     4
_cell_measurement_reflns_used     5040
_cell_measurement_theta_min     2.52
_cell_measurement_theta_max     29.12
_cell_measurement_temperature     120(2)
_exptl_crystal_description     block
_exptl_crystal_colour     blue
_exptl_crystal_size_max     0.50
_exptl_crystal_size_mid     0.40
_exptl_crystal_size_min     0.35
_exptl_crystal_density_diffrn     1.647
_exptl_crystal_density_meas     ?
_exptl_crystal_density_method     'not measured'
_exptl_crystal_F_000     1124
_exptl_absorpt_coefficient_mu     1.072
_exptl_absorpt_correction_type     numerical
_exptl_absorpt_process_details     '(X-SHAPE and X-RED32; Stoe & Cie, 2005)'
_exptl_absorpt_correction_T_min     0.602
_exptl_absorpt_correction_T_max     0.684
_exptl_special_details
;
;
_diffrn_ambient_temperature     120(2)
_diffrn_radiation_type     MoK\a
_diffrn_radiation_wavelength     0.71073
_diffrn_radiation_source     'fine-focus sealed tube'
_diffrn_radiation_monochromator     graphite
_diffrn_measurement_device_type     'Stoe IPDS-2'
_diffrn_measurement_method     \w
_diffrn_detector_area_resol_mean     ?
_diffrn_reflns_number     9693
_diffrn_reflns_av_R_equivalents     0.0289
_diffrn_reflns_av_sigmaI/netI     0.0272
_diffrn_reflns_theta_min     2.52
_diffrn_reflns_theta_max     29.12
_diffrn_reflns_theta_full     29.12
_diffrn_measured_fraction_theta_max     0.999
_diffrn_measured_fraction_theta_full     0.999
_diffrn_reflns_limit_h_min     -24
_diffrn_reflns_limit_h_max     28
_diffrn_reflns_limit_k_min     -9
_diffrn_reflns_limit_k_max     11
_diffrn_reflns_limit_l_min     -14
_diffrn_reflns_limit_l_max     17
_diffrn_standards_number     ?
_diffrn_standards_interval_count     ?
_diffrn_standards_interval_time     ?
_diffrn_standards_decay_%     ?
_refine_special_details
;
;
_reflns_number_total     5040
_reflns_number_gt     4803
_reflns_threshold_expression     I>2\s(I)
_refine_ls_structure_factor_coef     Fsqd
_refine_ls_matrix_type     full
_refine_ls_R_factor_all     0.0309
_refine_ls_R_factor_gt     0.0282
_refine_ls_wR_factor_gt     0.0702
_refine_ls_wR_factor_ref     0.0753
_refine_ls_goodness_of_fit_ref     1.091
_refine_ls_restrained_S_all     1.092
_refine_ls_number_reflns     5040
_refine_ls_number_parameters     350
_refine_ls_number_restraints     7
_refine_ls_hydrogen_treatment     mixed
_refine_ls_weighting_scheme     calc
_refine_ls_weighting_details
         'calc w=1/[\s^2^(Fo^2^)+(0.0422P)^2^+0.9494P] where P=(Fo^2^+2Fc^2^)/3'
_atom_sites_solution_hydrogens     geom
_atom_sites_solution_primary     direct
_atom_sites_solution_secondary     difmap
_refine_ls_shift/su_max     0.003
_refine_ls_shift/su_mean     0.000
_refine_diff_density_max     0.426
_refine_diff_density_min     -0.524
_refine_ls_extinction_method     none
_refine_ls_extinction_coef     ?
_refine_ls_abs_structure_details     'Flack (1983), 1969 Friedel pairs'
_refine_ls_abs_structure_Flack     -0.001(10)
loop_
    _atom_type_symbol
    _atom_type_description
    _atom_type_scat_dispersion_real
    _atom_type_scat_dispersion_imag
    _atom_type_scat_source
    'C' 'C' 0.0033 0.0016
                         'International Tables Vol C Tables 4.2.6.8 and 6.1.1.4'
    'H' 'H' 0.0000 0.0000
                         'International Tables Vol C Tables 4.2.6.8 and 6.1.1.4'
    'N' 'N' 0.0061 0.0033
                         'International Tables Vol C Tables 4.2.6.8 and 6.1.1.4'
    'O' 'O' 0.0106 0.0060
                         'International Tables Vol C Tables 4.2.6.8 and 6.1.1.4'
    'Cu' 'Cu' 0.3201 1.2651
                         'International Tables Vol C Tables 4.2.6.8 and 6.1.1.4'
_computing_data_collection     'X-AREA (Stoe & Cie, 2005)'
_computing_cell_refinement     'X-AREA (Stoe & Cie, 2005)'
_computing_data_reduction     'X-AREA (Stoe & Cie, 2005)'
_computing_structure_solution     'SHELXS97 (Sheldrick, 2008)'
_computing_structure_refinement     'SHELXL97 (Sheldrick, 2008)'
_computing_molecular_graphics     'ORTEP-3 (Farrugia, 1997)'
_computing_publication_material     'WinGX (Farrugia, 1999)'
loop_
    _atom_site_type_symbol
    _atom_site_label
    _atom_site_fract_x
    _atom_site_fract_y
    _atom_site_fract_z
    _atom_site_U_iso_or_equiv
    _atom_site_adp_type
    _atom_site_calc_flag
    _atom_site_refinement_flags
    _atom_site_occupancy
    _atom_site_symmetry_multiplicity
    _atom_site_disorder_assembly
    _atom_site_disorder_group
    Cu Cu1 0.730311(10) 0.99084(3) 0.53964(3) 0.00819(6) Uani d . 1 1 . .
    O O1 0.65641(8) 0.7928(2) 0.57097(13) 0.0156(3) Uani d . 1 1 . .
    O O2 0.60721(7) 0.67722(19) 0.70796(13) 0.0133(3) Uani d . 1 1 . .
    O O3 0.81368(7) 1.15817(19) 0.58997(13) 0.0121(3) Uani d . 1 1 . .
    O O4 0.86763(7) 1.22026(19) 0.73603(13) 0.0126(3) Uani d . 1 1 . .
    O O5 0.65879(7) 1.16886(17) 0.53346(15) 0.0134(3) Uani d . 1 1 . .
    O O6 0.59524(8) 1.2936(2) 0.41726(14) 0.0151(3) Uani d . 1 1 . .
    O O7 0.80165(7) 0.83190(19) 0.48615(13) 0.0109(3) Uani d . 1 1 . .
    O O8 0.85015(8) 0.7555(2) 0.33667(13) 0.0129(3) Uani d . 1 1 . .
    O O9 0.56195(10) 0.7606(4) 0.42357(17) 0.0426(7) Uani d D 1 1 . .
    O O10 0.44108(9) 0.8652(2) 0.46858(15) 0.0162(3) Uani d . 1 1 . .
    O O11 0.42267(8) 0.5941(2) 0.59618(14) 0.0171(3) Uani d D 1 1 . .
    O O12 0.46500(9) 0.3499(2) 0.38944(16) 0.0216(4) Uani d D 1 1 . .
    N N1 0.73387(8) 0.9634(2) 0.69332(17) 0.0079(3) Uani d . 1 1 . .
    N N2 0.72136(9) 1.0156(2) 0.38998(18) 0.0077(4) Uani d . 1 1 . .
    N N3 0.54048(9) 0.4390(2) 0.59580(16) 0.0124(3) Uani d . 1 1 . .
    N N4 0.44690(9) 0.1638(2) 0.57235(16) 0.0116(4) Uani d D 1 1 . .
    C C1 0.64760(10) 0.7709(3) 0.66754(17) 0.0096(4) Uani d . 1 1 . .
    C C2 0.69142(10) 0.8648(2) 0.74089(18) 0.0088(4) Uani d . 1 1 . .
    C C3 0.69152(10) 0.8437(2) 0.84916(18) 0.0094(4) Uani d . 1 1 . .
    H H3 0.6616 0.7763 0.8813 0.011 Uiso calc R 1 1 . .
    C C4 0.73706(10) 0.9252(3) 0.90831(18) 0.0112(4) Uani d . 1 1 . .
    H H4 0.7382 0.9122 0.9808 0.013 Uiso calc R 1 1 . .
    C C5 0.78101(11) 1.0265(3) 0.85857(19) 0.0099(4) Uani d . 1 1 . .
    H H5 0.8121 1.0813 0.8971 0.012 Uiso calc R 1 1 . .
    C C6 0.77765(10) 1.0443(2) 0.75039(18) 0.0079(4) Uani d . 1 1 . .
    C C7 0.82336(9) 1.1500(2) 0.68727(18) 0.0089(4) Uani d . 1 1 . .
    C C8 0.63972(10) 1.1994(3) 0.44162(19) 0.0109(4) Uani d . 1 1 . .
    C C9 0.67591(10) 1.1157(2) 0.35435(18) 0.0093(4) Uani d . 1 1 . .
    C C10 0.66963(11) 1.1435(2) 0.24765(18) 0.0110(4) Uani d . 1 1 . .
    H H10 0.6379 1.2123 0.2221 0.013 Uiso calc R 1 1 . .
    C C11 0.71196(11) 1.0660(3) 0.17933(17) 0.0118(4) Uani d . 1 1 . .
    H H11 0.7089 1.0839 0.1074 0.014 Uiso calc R 1 1 . .
    C C12 0.75891(11) 0.9616(3) 0.21866(18) 0.0097(4) Uani d . 1 1 . .
    H H12 0.7875 0.9093 0.1739 0.012 Uiso calc R 1 1 . .
    C C13 0.76179(10) 0.9379(3) 0.32665(17) 0.0090(4) Uani d . 1 1 . .
    C C14 0.80893(10) 0.8320(2) 0.38701(19) 0.0097(4) Uani d . 1 1 . .
    C C15 0.53174(11) 0.3070(3) 0.67483(19) 0.0135(4) Uani d . 1 1 . .
    H H15B 0.5001 0.3411 0.7259 0.016 Uiso calc R 1 1 . .
    H H15A 0.5717 0.2899 0.7117 0.016 Uiso calc R 1 1 . .
    C C16 0.51050(10) 0.1466(2) 0.62550(18) 0.0114(4) Uani d . 1 1 . .
    H H16 0.5423 0.1141 0.5730 0.014 Uiso calc R 1 1 . .
    C C17 0.50603(13) 0.0132(3) 0.7083(2) 0.0188(5) Uani d . 1 1 . .
    H H17B 0.4754 0.0440 0.7607 0.023 Uiso calc R 1 1 . .
    H H17C 0.5471 -0.0017 0.7406 0.023 Uiso calc R 1 1 . .
    H H17A 0.4928 -0.0869 0.6758 0.023 Uiso calc R 1 1 . .
    H H3A 0.5597(15) 0.404(4) 0.538(3) 0.023 Uiso d . 1 1 . .
    H H4A 0.4377(15) 0.074(4) 0.540(3) 0.023 Uiso d . 1 1 . .
    H H9A 0.5887(14) 0.790(4) 0.468(2) 0.023 Uiso d D 1 1 . .
    H H10A 0.4750(18) 0.846(4) 0.446(3) 0.023 Uiso d . 1 1 . .
    H H11A 0.3889(11) 0.562(4) 0.572(3) 0.023 Uiso d D 1 1 . .
    H H12A 0.4484(15) 0.340(4) 0.3341(18) 0.023 Uiso d D 1 1 . .
    H H3B 0.4992(17) 0.477(4) 0.577(3) 0.023 Uiso d . 1 1 . .
    H H4B 0.4502(15) 0.233(4) 0.525(3) 0.023 Uiso d . 1 1 . .
    H H9B 0.5786(16) 0.726(4) 0.3696(19) 0.023 Uiso d D 1 1 . .
    H H10B 0.4158(17) 0.830(4) 0.421(3) 0.023 Uiso d . 1 1 . .
    H H11B 0.4249(16) 0.680(4) 0.564(3) 0.023 Uiso d . 1 1 . .
    H H12B 0.4996(11) 0.316(4) 0.372(3) 0.023 Uiso d D 1 1 . .
    H H3C 0.5641(17) 0.520(4) 0.622(3) 0.023 Uiso d . 1 1 . .
    H H4C 0.4190(13) 0.200(4) 0.613(2) 0.023 Uiso d D 1 1 . .
loop_
    _atom_site_aniso_label
    _atom_site_aniso_U_11
    _atom_site_aniso_U_22
    _atom_site_aniso_U_33
    _atom_site_aniso_U_12
    _atom_site_aniso_U_13
    _atom_site_aniso_U_23
    Cu1 0.00687(10) 0.01264(10) 0.00506(10) 0.00041(8) -0.00005(12) 0.00104(10)
    O1 0.0129(7) 0.0252(8) 0.0088(8) -0.0069(6) -0.0014(6) -0.0002(6)
    O2 0.0105(7) 0.0159(7) 0.0134(8) -0.0052(5) 0.0017(6) -0.0014(6)
    O3 0.0133(7) 0.0152(7) 0.0079(8) -0.0031(5) -0.0008(6) 0.0008(6)
    O4 0.0088(7) 0.0169(7) 0.0122(8) -0.0040(6) -0.0002(6) -0.0021(6)
    O5 0.0113(6) 0.0217(7) 0.0072(7) 0.0036(5) 0.0009(7) 0.0002(7)
    O6 0.0115(7) 0.0202(8) 0.0135(8) 0.0066(6) -0.0001(6) 0.0019(6)
    O7 0.0096(7) 0.0150(7) 0.0081(8) 0.0023(5) 0.0003(6) 0.0009(5)
    O8 0.0090(7) 0.0178(7) 0.0120(8) 0.0024(6) 0.0027(6) 0.0000(6)
    O9 0.0142(9) 0.100(2) 0.0136(10) 0.0126(11) -0.0035(8) -0.0176(12)
    O10 0.0133(8) 0.0181(7) 0.0172(9) -0.0011(6) -0.0005(7) -0.0052(6)
    O11 0.0118(7) 0.0214(8) 0.0180(9) 0.0024(6) -0.0011(7) 0.0026(7)
    O12 0.0146(8) 0.0367(10) 0.0135(9) 0.0005(7) -0.0046(7) 0.0009(7)
    N1 0.0060(8) 0.0104(8) 0.0073(9) 0.0005(6) -0.0002(7) 0.0003(8)
    N2 0.0049(7) 0.0120(8) 0.0063(9) -0.0024(6) -0.0006(7) 0.0007(7)
    N3 0.0096(8) 0.0148(8) 0.0128(9) -0.0006(6) -0.0004(7) -0.0032(7)
    N4 0.0073(7) 0.0147(8) 0.0128(9) 0.0011(6) -0.0003(7) -0.0017(7)
    C1 0.0069(8) 0.0116(9) 0.0104(10) 0.0006(7) -0.0001(8) 0.0003(7)
    C2 0.0062(8) 0.0097(8) 0.0104(10) 0.0007(7) -0.0001(8) -0.0002(7)
    C3 0.0093(9) 0.0114(9) 0.0074(9) 0.0006(7) 0.0025(8) 0.0023(7)
    C4 0.0146(10) 0.0142(9) 0.0050(9) 0.0024(8) 0.0014(8) -0.0005(7)
    C5 0.0112(9) 0.0101(8) 0.0085(11) 0.0025(7) -0.0005(8) -0.0015(7)
    C6 0.0073(8) 0.0098(8) 0.0066(10) 0.0007(7) -0.0006(7) -0.0004(7)
    C7 0.0064(8) 0.0090(8) 0.0113(10) 0.0007(6) 0.0007(8) -0.0001(7)
    C8 0.0088(9) 0.0132(8) 0.0107(10) 0.0000(7) 0.0022(8) -0.0002(7)
    C9 0.0076(9) 0.0117(9) 0.0085(9) -0.0009(7) -0.0007(8) 0.0006(7)
    C10 0.0125(9) 0.0099(8) 0.0105(10) -0.0009(7) 0.0002(8) 0.0009(7)
    C11 0.0156(10) 0.0131(9) 0.0066(10) -0.0028(8) -0.0009(8) -0.0004(7)
    C12 0.0116(9) 0.0109(8) 0.0065(10) -0.0032(8) 0.0019(8) -0.0014(7)
    C13 0.0077(9) 0.0097(9) 0.0095(11) -0.0012(7) -0.0009(8) 0.0021(7)
    C14 0.0107(9) 0.0079(8) 0.0105(10) -0.0032(7) -0.0005(8) 0.0004(7)
    C15 0.0117(9) 0.0175(9) 0.0112(10) -0.0023(8) -0.0013(8) -0.0018(8)
    C16 0.0091(9) 0.0144(9) 0.0108(10) 0.0000(7) -0.0008(8) -0.0015(7)
    C17 0.0220(11) 0.0188(10) 0.0156(13) 0.0035(8) -0.0001(10) 0.0023(9)
_geom_special_details
;
;
loop_
    _geom_bond_atom_site_label_1
    _geom_bond_atom_site_label_2
    _geom_bond_site_symmetry_2
    _geom_bond_distance
    _geom_bond_publ_flag
    Cu1 N2 . 1.926(2) ?
    Cu1 N1 . 1.972(2) ?
    Cu1 O5 . 2.0920(14) ?
    Cu1 O7 . 2.0953(16) ?
    Cu1 O1 . 2.2775(17) ?
    Cu1 O3 . 2.3100(16) ?
    O1 C1 . 1.257(3) ?
    O2 C1 . 1.253(3) ?
    O3 C7 . 1.258(3) ?
    O4 C7 . 1.255(3) ?
    O5 C8 . 1.261(3) ?
    O6 C8 . 1.248(3) ?
    O7 C14 . 1.272(3) ?
    O8 C14 . 1.245(3) ?
    O9 H9A . 0.84(2) ?
    O9 H9B . 0.82(2) ?
    O10 H10A . 0.78(4) ?
    O10 H10B . 0.85(4) ?
    O11 H11A . 0.82(2) ?
    O11 H11B . 0.82(4) ?
    O12 H12A . 0.79(2) ?
    O12 H12B . 0.81(2) ?
    N1 C6 . 1.344(3) ?
    N1 C2 . 1.345(3) ?
    N2 C13 . 1.331(3) ?
    N2 C9 . 1.336(3) ?
    N3 C15 . 1.490(3) ?
    N3 H3A . 0.89(4) ?
    N3 H3B . 0.95(4) ?
    N3 H3C . 0.90(4) ?
    N4 C16 . 1.499(3) ?
    N4 H4A . 0.86(3) ?
    N4 H4B . 0.83(4) ?
    N4 H4C . 0.84(2) ?
    C1 C2 . 1.519(3) ?
    C2 C3 . 1.390(3) ?
    C3 C4 . 1.386(3) ?
    C3 H3 . 0.9300 ?
    C4 C5 . 1.392(3) ?
    C4 H4 . 0.9300 ?
    C5 C6 . 1.387(3) ?
    C5 H5 . 0.9300 ?
    C6 C7 . 1.521(3) ?
    C8 C9 . 1.510(3) ?
    C9 C10 . 1.384(3) ?
    C10 C11 . 1.395(3) ?
    C10 H10 . 0.9300 ?
    C11 C12 . 1.396(3) ?
    C11 H11 . 0.9300 ?
    C12 C13 . 1.390(3) ?
    C12 H12 . 0.9300 ?
    C13 C14 . 1.523(3) ?
    C15 C16 . 1.524(3) ?
    C15 H15B . 0.9700 ?
    C15 H15A . 0.9700 ?
    C16 C17 . 1.523(3) ?
    C16 H16 . 0.9800 ?
    C17 H17B . 0.9600 ?
    C17 H17C . 0.9600 ?
    C17 H17A . 0.9600 ?
loop_
    _geom_angle_atom_site_label_1
    _geom_angle_atom_site_label_2
    _geom_angle_atom_site_label_3
    _geom_angle_site_symmetry_1
    _geom_angle_site_symmetry_3
    _geom_angle
    _geom_angle_publ_flag
    N2 Cu1 N1 . . 176.55(8) ?
    N2 Cu1 O5 . . 79.62(8) ?
    N1 Cu1 O5 . . 98.27(8) ?
    N2 Cu1 O7 . . 79.21(8) ?
    N1 Cu1 O7 . . 103.00(7) ?
    O5 Cu1 O7 . . 158.64(7) ?
    N2 Cu1 O1 . . 100.52(7) ?
    N1 Cu1 O1 . . 76.72(7) ?
    O5 Cu1 O1 . . 91.08(6) ?
    O7 Cu1 O1 . . 95.55(6) ?
    N2 Cu1 O3 . . 106.59(7) ?
    N1 Cu1 O3 . . 76.33(7) ?
    O5 Cu1 O3 . . 97.80(6) ?
    O7 Cu1 O3 . . 85.54(6) ?
    O1 Cu1 O3 . . 152.56(7) ?
    C1 O1 Cu1 . . 111.91(14) ?
    C7 O3 Cu1 . . 111.32(13) ?
    C8 O5 Cu1 . . 113.56(15) ?
    C14 O7 Cu1 . . 114.06(14) ?
    H9A O9 H9B . . 113(3) ?
    H10A O10 H10B . . 104(3) ?
    H11A O11 H11B . . 98(3) ?
    H12A O12 H12B . . 97(4) ?
    C6 N1 C2 . . 120.2(2) ?
    C6 N1 Cu1 . . 120.43(15) ?
    C2 N1 Cu1 . . 119.39(16) ?
    C13 N2 C9 . . 122.7(2) ?
    C13 N2 Cu1 . . 119.20(17) ?
    C9 N2 Cu1 . . 118.04(17) ?
    C15 N3 H3A . . 113(2) ?
    C15 N3 H3B . . 107(2) ?
    H3A N3 H3B . . 108(3) ?
    C15 N3 H3C . . 111(2) ?
    H3A N3 H3C . . 108(3) ?
    H3B N3 H3C . . 111(3) ?
    C16 N4 H4A . . 109(2) ?
    C16 N4 H4B . . 109(2) ?
    H4A N4 H4B . . 105(3) ?
    C16 N4 H4C . . 112(2) ?
    H4A N4 H4C . . 116(3) ?
    H4B N4 H4C . . 106(3) ?
    O2 C1 O1 . . 126.1(2) ?
    O2 C1 C2 . . 117.73(19) ?
    O1 C1 C2 . . 116.18(19) ?
    N1 C2 C3 . . 121.4(2) ?
    N1 C2 C1 . . 115.23(19) ?
    C3 C2 C1 . . 123.26(19) ?
    C4 C3 C2 . . 118.7(2) ?
    C4 C3 H3 . . 120.6 ?
    C2 C3 H3 . . 120.6 ?
    C3 C4 C5 . . 119.6(2) ?
    C3 C4 H4 . . 120.2 ?
    C5 C4 H4 . . 120.2 ?
    C6 C5 C4 . . 118.8(2) ?
    C6 C5 H5 . . 120.6 ?
    C4 C5 H5 . . 120.6 ?
    N1 C6 C5 . . 121.3(2) ?
    N1 C6 C7 . . 115.1(2) ?
    C5 C6 C7 . . 123.6(2) ?
    O4 C7 O3 . . 125.6(2) ?
    O4 C7 C6 . . 117.6(2) ?
    O3 C7 C6 . . 116.74(18) ?
    O6 C8 O5 . . 126.1(2) ?
    O6 C8 C9 . . 118.2(2) ?
    O5 C8 C9 . . 115.73(19) ?
    N2 C9 C10 . . 120.2(2) ?
    N2 C9 C8 . . 112.7(2) ?
    C10 C9 C8 . . 126.90(19) ?
    C9 C10 C11 . . 118.5(2) ?
    C9 C10 H10 . . 120.7 ?
    C11 C10 H10 . . 120.7 ?
    C10 C11 C12 . . 120.1(2) ?
    C10 C11 H11 . . 119.9 ?
    C12 C11 H11 . . 119.9 ?
    C13 C12 C11 . . 118.1(2) ?
    C13 C12 H12 . . 120.9 ?
    C11 C12 H12 . . 120.9 ?
    N2 C13 C12 . . 120.4(2) ?
    N2 C13 C14 . . 112.2(2) ?
    C12 C13 C14 . . 127.39(19) ?
    O8 C14 O7 . . 126.5(2) ?
    O8 C14 C13 . . 118.4(2) ?
    O7 C14 C13 . . 115.11(19) ?
    N3 C15 C16 . . 112.60(19) ?
    N3 C15 H15B . . 109.1 ?
    C16 C15 H15B . . 109.1 ?
    N3 C15 H15A . . 109.1 ?
    C16 C15 H15A . . 109.1 ?
    H15B C15 H15A . . 107.8 ?
    N4 C16 C17 . . 109.01(18) ?
    N4 C16 C15 . . 111.34(17) ?
    C17 C16 C15 . . 110.6(2) ?
    N4 C16 H16 . . 108.6 ?
    C17 C16 H16 . . 108.6 ?
    C15 C16 H16 . . 108.6 ?
    C16 C17 H17B . . 109.5 ?
    C16 C17 H17C . . 109.5 ?
    H17B C17 H17C . . 109.5 ?
    C16 C17 H17A . . 109.5 ?
    H17B C17 H17A . . 109.5 ?
    H17C C17 H17A . . 109.5 ?
loop_
    _geom_torsion_atom_site_label_1
    _geom_torsion_atom_site_label_2
    _geom_torsion_atom_site_label_3
    _geom_torsion_atom_site_label_4
    _geom_torsion_site_symmetry_1
    _geom_torsion_site_symmetry_2
    _geom_torsion_site_symmetry_3
    _geom_torsion_site_symmetry_4
    _geom_torsion
    _geom_torsion_publ_flag
    N2 Cu1 O1 C1 . . . . -171.17(16) ?
    N1 Cu1 O1 C1 . . . . 6.72(15) ?
    O5 Cu1 O1 C1 . . . . -91.53(16) ?
    O7 Cu1 O1 C1 . . . . 108.80(15) ?
    O3 Cu1 O1 C1 . . . . 17.8(2) ?
    N2 Cu1 O3 C7 . . . . -179.84(14) ?
    N1 Cu1 O3 C7 . . . . 2.05(14) ?
    O5 Cu1 O3 C7 . . . . 98.72(14) ?
    O7 Cu1 O3 C7 . . . . -102.50(14) ?
    O1 Cu1 O3 C7 . . . . -9.0(2) ?
    N2 Cu1 O5 C8 . . . . 5.37(15) ?
    N1 Cu1 O5 C8 . . . . -171.87(15) ?
    O7 Cu1 O5 C8 . . . . 13.2(3) ?
    O1 Cu1 O5 C8 . . . . -95.13(15) ?
    O3 Cu1 O5 C8 . . . . 110.91(15) ?
    N2 Cu1 O7 C14 . . . . 4.09(14) ?
    N1 Cu1 O7 C14 . . . . -178.60(14) ?
    O5 Cu1 O7 C14 . . . . -3.7(3) ?
    O1 Cu1 O7 C14 . . . . 103.77(14) ?
    O3 Cu1 O7 C14 . . . . -103.75(15) ?
    O5 Cu1 N1 C6 . . . . -96.10(17) ?
    O7 Cu1 N1 C6 . . . . 82.02(18) ?
    O1 Cu1 N1 C6 . . . . 174.75(19) ?
    O3 Cu1 N1 C6 . . . . -0.02(16) ?
    O5 Cu1 N1 C2 . . . . 82.93(17) ?
    O7 Cu1 N1 C2 . . . . -98.95(17) ?
    O1 Cu1 N1 C2 . . . . -6.22(16) ?
    O3 Cu1 N1 C2 . . . . 179.00(18) ?
    O5 Cu1 N2 C13 . . . . 173.65(16) ?
    O7 Cu1 N2 C13 . . . . -3.47(15) ?
    O1 Cu1 N2 C13 . . . . -97.18(16) ?
    O3 Cu1 N2 C13 . . . . 78.52(16) ?
    O5 Cu1 N2 C9 . . . . -3.87(15) ?
    O7 Cu1 N2 C9 . . . . 179.02(16) ?
    O1 Cu1 N2 C9 . . . . 85.30(16) ?
    O3 Cu1 N2 C9 . . . . -99.00(16) ?
    Cu1 O1 C1 O2 . . . . 175.48(17) ?
    Cu1 O1 C1 C2 . . . . -6.0(2) ?
    C6 N1 C2 C3 . . . . 0.0(3) ?
    Cu1 N1 C2 C3 . . . . -179.01(15) ?
    C6 N1 C2 C1 . . . . -175.74(18) ?
    Cu1 N1 C2 C1 . . . . 5.2(2) ?
    O2 C1 C2 N1 . . . . 179.95(19) ?
    O1 C1 C2 N1 . . . . 1.3(3) ?
    O2 C1 C2 C3 . . . . 4.3(3) ?
    O1 C1 C2 C3 . . . . -174.4(2) ?
    N1 C2 C3 C4 . . . . -0.8(3) ?
    C1 C2 C3 C4 . . . . 174.61(18) ?
    C2 C3 C4 C5 . . . . 0.5(3) ?
    C3 C4 C5 C6 . . . . 0.5(3) ?
    C2 N1 C6 C5 . . . . 1.1(3) ?
    Cu1 N1 C6 C5 . . . . -179.91(16) ?
    C2 N1 C6 C7 . . . . 179.27(18) ?
    Cu1 N1 C6 C7 . . . . -1.7(3) ?
    C4 C5 C6 N1 . . . . -1.3(3) ?
    C4 C5 C6 C7 . . . . -179.37(18) ?
    Cu1 O3 C7 O4 . . . . 175.85(16) ?
    Cu1 O3 C7 C6 . . . . -3.5(2) ?
    N1 C6 C7 O4 . . . . -175.73(19) ?
    C5 C6 C7 O4 . . . . 2.4(3) ?
    N1 C6 C7 O3 . . . . 3.6(3) ?
    C5 C6 C7 O3 . . . . -178.2(2) ?
    Cu1 O5 C8 O6 . . . . 175.81(18) ?
    Cu1 O5 C8 C9 . . . . -5.7(2) ?
    C13 N2 C9 C10 . . . . -0.5(3) ?
    Cu1 N2 C9 C10 . . . . 176.89(15) ?
    C13 N2 C9 C8 . . . . -175.35(18) ?
    Cu1 N2 C9 C8 . . . . 2.1(2) ?
    O6 C8 C9 N2 . . . . -178.67(19) ?
    O5 C8 C9 N2 . . . . 2.7(3) ?
    O6 C8 C9 C10 . . . . 6.9(3) ?
    O5 C8 C9 C10 . . . . -171.7(2) ?
    N2 C9 C10 C11 . . . . -0.5(3) ?
    C8 C9 C10 C11 . . . . 173.5(2) ?
    C9 C10 C11 C12 . . . . 0.7(3) ?
    C10 C11 C12 C13 . . . . 0.1(3) ?
    C9 N2 C13 C12 . . . . 1.4(3) ?
    Cu1 N2 C13 C12 . . . . -176.00(16) ?
    C9 N2 C13 C14 . . . . 179.81(18) ?
    Cu1 N2 C13 C14 . . . . 2.4(2) ?
    C11 C12 C13 N2 . . . . -1.2(3) ?
    C11 C12 C13 C14 . . . . -179.30(19) ?
    Cu1 O7 C14 O8 . . . . 175.91(17) ?
    Cu1 O7 C14 C13 . . . . -4.0(2) ?
    N2 C13 C14 O8 . . . . -178.59(18) ?
    C12 C13 C14 O8 . . . . -0.3(3) ?
    N2 C13 C14 O7 . . . . 1.3(3) ?
    C12 C13 C14 O7 . . . . 179.6(2) ?
    N3 C15 C16 N4 . . . . -61.9(2) ?
    N3 C15 C16 C17 . . . . 176.67(19) ?
loop_
    _geom_hbond_atom_site_label_D
    _geom_hbond_atom_site_label_H
    _geom_hbond_atom_site_label_A
    _geom_hbond_site_symmetry_A
    _geom_hbond_distance_DH
    _geom_hbond_distance_HA
    _geom_hbond_distance_DA
    _geom_hbond_angle_DHA
    C10 H10 O11 2_674 0.93 2.59 3.476(3) 160
    C11 H11 O7 4_654 0.93 2.56 3.301(3) 137
    C15 H15A O8 4_645 0.97 2.30 3.245(3) 165
    C16 H16 O5 1_545 0.98 2.53 3.321(3) 138
    N3 H3A O6 1_545 0.89(4) 1.93(4) 2.812(3) 170(3)
    N3 H3B O11 . 0.95(4) 1.88(4) 2.773(3) 155(3)
    N3 H3C O2 . 0.90(4) 1.91(4) 2.794(2) 167(4)
    N4 H4A O10 1_545 0.86(3) 1.94(3) 2.786(3) 165(3)
    N4 H4B O12 . 0.83(4) 2.00(4) 2.811(3) 165(3)
    N4 H4C O4 3_465 0.84(2) 2.01(2) 2.829(3) 167(3)
    O9 H9A O1 . 0.84(2) 1.93(2) 2.739(3) 163(3)
    O9 H9B O4 4_644 0.82(2) 2.04(2) 2.826(3) 160(3)
    O10 H10A O9 . 0.78(4) 1.97(4) 2.731(3) 164(4)
    O10 H10B O8 3_465 0.85(4) 1.88(4) 2.724(3) 170(3)
    O11 H11A O3 3_465 0.82(2) 2.41(3) 3.080(2) 140(3)
    O11 H11A O7 3_465 0.82(2) 2.30(3) 2.957(2) 138(3)
    O11 H11B O10 . 0.82(4) 1.98(4) 2.781(3) 169(3)
    O12 H12A O2 2_664 0.79(2) 1.989(19) 2.770(3) 170(3)
    O12 H12B O6 1_545 0.81(2) 2.09(3) 2.786(2) 144(3)
data_global
_journal_date_recd_electronic     2011-02-28
_journal_date_accepted     2011-06-21
_journal_name_full     'Acta Crystallographica, Section E'
_journal_year     2011
_journal_volume     67
_journal_issue      7
_journal_page_first     m992
_journal_page_last     m993
_journal_paper_category     QM
_journal_coeditor_code     HY2413
_publ_contact_author_name     'Hossein Aghabozorg'
_publ_contact_author_address
;
Faculty of Chemistry
Tarbiat Moallem University
15614, Tehran
Iran
;
_publ_contact_author_email     'haghabozorg@yahoo.com'
_publ_contact_author_fax     '0098 021 88820993'
_publ_contact_author_phone     '0098 021 88848949'
_publ_section_title
;\
Propane-1,2-diaminium
bis(pyridine-2,6-dicarboxylato-\k^3^<i>O</i>^2^,<i>N</i>,<i>O</i>^6^)\
cuprate(II) tetrahydrate
;
loop_
    _publ_author_name
    _publ_author_footnote
    _publ_author_address
    'Aghabozorg, Hossein' .
;
Faculty of Chemistry
Tarbiat Moallem University
15614, Tehran
Iran
;
    'Agah, Ali Akbar' .
;
Faculty of Chemistry
Tarbiat Moallem University
15614, Tehran
Iran
;
    'Notash, Behrouz' .
;
Department of Chemistry
Shahid Beheshti University, G. C., Evin
Tehran 1983963113
Iran
;
    'Mirzaei, Masoud' .
;
Department of Chemistry,
Ferdowsi University of Mashhad,
Mashhad 917751436, Iran
;
