# Supplementary material for: Propane-1,2-diaminium bis­(pyridine-2,6-dicarboxyl­ato-κ3 O 2,N,O 6)cuprate(II) tetra­hydrate
Source: Acta Crystallogr Sect E Struct Rep Online. 2011 Jun 30;67(Pt 7):m992–3. doi: 10.1107/S1600536811024378 (PMC3152145; doi:10.1107/S1600536811024378)
Supplement: Supplementary file 2 [file e-67-0m992-Isup2.hkl]

# 
# h,k,l, Fc-squared, Fo-squared, sigma(Fo-squared) and status flag 
# 
data_I
_shelx_title ' KHC51H in Pna2(1)' 
_shelx_refln_list_code          4 
_shelx_F_calc_maximum      183.48 
_exptl_crystal_F_000      1062.00 
_reflns_d_resolution_high  0.7303 
 
loop_ 
 _symmetry_equiv_pos_as_xyz 
 'x, y, z' 
 '-x, -y, z+1/2' 
 'x+1/2, -y+1/2, z' 
 '-x+1/2, y+1/2, z+1/2' 
 
_cell_length_a    20.9190 
_cell_length_b     8.2015 
_cell_length_c    12.7388 
_cell_angle_alpha  90.000 
_cell_angle_beta   90.000 
_cell_angle_gamma  90.000 
 
_shelx_F_squared_multiplier     1.000 
 
loop_ 
 _refln_index_h 
 _refln_index_k 
 _refln_index_l 
 _refln_F_squared_calc 
 _refln_F_squared_meas 
 _refln_F_squared_sigma 
 _refln_observed_status 
   1   5 -14       30.96       37.28     25.13 o 
   2   5 -14      105.28      121.38     12.94 o 
   3   5 -14      403.94      360.59     23.55 o 
   0   6 -14      751.99      810.44     19.68 o 
   1   6 -14      292.91      313.66     33.91 o 
   2   6 -14     1005.86     1078.38     18.76 o 
   3   6 -14        1.48        6.91     16.52 o 
   4   6 -14      521.75      593.18     69.76 o 
   5   6 -14      236.14      264.39     21.97 o 
   6   6 -14       83.77       72.34     13.91 o 
   7   6 -14      100.29      108.54     31.98 o 
   0   5 -13      304.21      347.94     22.14 o 
   1   5 -13     2355.28     2457.40     52.37 o 
   2   5 -13      512.26      549.24     16.15 o 
   3   5 -13     1833.72     1945.49     17.14 o 
   4   5 -13      350.46      356.04     16.02 o 
   5   5 -13     2018.76     2239.12     42.17 o 
   6   5 -13       73.74       89.17     12.68 o 
   7   5 -13      530.48      547.47     14.59 o 
   8   5 -13      681.67      747.69     34.27 o 
   9   5 -13       99.89      128.28     28.47 o 
   1   6 -13      238.74      241.62     15.90 o 
   2   6 -13      225.64      236.92     19.86 o 
   3   6 -13       82.81      115.90     11.67 o 
   4   6 -13      406.67      447.71     16.76 o 
   5   6 -13      241.39      264.39     16.76 o 
   6   6 -13     1098.71     1164.07     54.65 o 
   7   6 -13      250.46      249.35     17.02 o 
   8   6 -13     1003.74     1053.28     95.07 o 
   9   6 -13      592.33      563.11     30.93 o 
  10   6 -13      725.48      657.07     79.08 o 
  11   6 -13      390.41      356.13     29.35 o 
   0   7 -13      579.46      596.76     25.66 o 
   1   7 -13     1956.17     2133.73     20.37 o 
   2   7 -13      216.34      241.95     17.14 o 
   3   7 -13      724.96      812.21    107.19 o 
   4   7 -13      237.33      215.82     28.82 o 
   5   7 -13      304.70      324.96     31.98 o 
   6   7 -13      303.85      353.38     38.13 o 
   0   4 -12     1506.45     1543.57     24.60 o 
   1   4 -12      828.33      795.96     13.85 o 
   2   4 -12     3618.31     3738.43     41.47 o 
   3   4 -12       85.79      115.52     17.75 o 
   4   4 -12     3682.79     3816.30     38.31 o 
   5   4 -12      144.47      182.00     14.66 o 
   6   4 -12     1525.34     1628.49     31.10 o 
   7   4 -12      275.33      263.48     16.03 o 
   8   4 -12      173.80      208.06     22.14 o 
   1   5 -12       97.57      123.18     14.54 o 
   2   5 -12      206.34      213.27     34.97 o 
   3   5 -12      307.04      350.77     22.14 o 
   4   5 -12      230.11      245.45     14.89 o 
   5   5 -12     1219.79     1210.34     21.61 o 
   6   5 -12      411.59      460.81     15.53 o 
   7   5 -12      603.22      631.21     16.35 o 
   8   5 -12       49.39       60.83     14.90 o 
   9   5 -12     2042.46     2151.45     74.68 o 
  10   5 -12      358.25      406.78     16.60 o 
  11   5 -12     1076.63     1165.45     20.56 o 
  12   5 -12      507.38      558.10     35.14 o 
  13   5 -12     1093.34     1153.11     41.12 o 
   0   6 -12     4271.58     4755.11     32.33 o 
   1   6 -12       63.27       99.91     30.22 o 
   2   6 -12     1583.37     1544.23     14.90 o 
   3   6 -12      609.52      664.45     21.09 o 
   4   6 -12     1091.57     1193.44     17.51 o 
   5   6 -12      474.96      488.18     22.84 o 
   6   6 -12      830.61      892.45     50.78 o 
   7   6 -12      119.29      144.38     15.77 o 
   8   6 -12     2197.17     2338.34     20.47 o 
   9   6 -12        0.64       10.69     18.63 o 
  10   6 -12      441.57      509.23     18.40 o 
  11   6 -12       60.70       61.10     13.52 o 
  12   6 -12      365.97      371.19     14.36 o 
  13   6 -12      227.90      258.35     18.81 o 
  14   6 -12      439.43      487.43     19.88 o 
   1   7 -12        4.93        4.24     38.84 o 
   2   7 -12      127.48      145.63     14.76 o 
   3   7 -12      111.29      133.03     15.78 o 
   4   7 -12      827.27      885.77     17.92 o 
   5   7 -12      736.10      777.46     17.52 o 
   6   7 -12      396.47      398.01     36.02 o 
   7   7 -12      219.43      250.58     18.80 o 
   8   7 -12      889.71      927.78     78.72 o 
   9   7 -12      876.49      891.94     32.51 o 
  10   7 -12      353.15      330.90     61.68 o 
   0   8 -12     1400.24     1375.22     28.12 o 
   1   8 -12      631.85      625.76     21.44 o 
   2   8 -12      648.90      678.89     26.53 o 
   3   8 -12      414.72      445.60     15.00 o 
   0   3 -11      122.19      116.33     14.06 o 
   1   3 -11     2660.35     2803.77     86.98 o 
   2   3 -11      346.77      361.63     14.29 o 
   3   3 -11     2026.60     2187.78     18.59 o 
   4   3 -11      140.47      135.94     13.79 o 
   5   3 -11      985.14     1018.85     27.41 o 
   1   4 -11      547.97      554.54     41.47 o 
   2   4 -11      434.14      413.29     22.67 o 
   3   4 -11      342.69      335.61     14.52 o 
   4   4 -11      107.04      126.17     13.79 o 
   5   4 -11        7.92        5.27     13.78 o 
   6   4 -11      650.80      693.44     15.60 o 
   7   4 -11      687.23      689.40     16.71 o 
   8   4 -11     3314.11     3467.43     63.26 o 
   9   4 -11        9.28        9.59     14.03 o 
  10   4 -11     2579.51     2741.71     21.45 o 
  11   4 -11      366.93      405.22     31.63 o 
  12   4 -11     2200.00     2320.97     45.34 o 
   0   5 -11     2159.73     2255.25     26.71 o 
   1   5 -11      750.51      789.75     32.51 o 
   2   5 -11     1905.57     1926.39     18.14 o 
   3   5 -11      323.65      340.24     14.91 o 
   4   5 -11      273.40      301.82     12.40 o 
   5   5 -11     1171.91     1275.82     36.20 o 
   6   5 -11       99.62      107.57     14.16 o 
   7   5 -11      845.08      872.63     34.44 o 
   8   5 -11      253.60      293.29     20.56 o 
   9   5 -11      893.28      944.92     14.83 o 
  10   5 -11       80.40       75.36     17.05 o 
  11   5 -11      140.70      156.73     23.72 o 
  12   5 -11       65.25       64.56     16.55 o 
  13   5 -11        8.70        6.66     16.88 o 
  14   5 -11      231.21      232.76     14.55 o 
  15   5 -11      204.11      216.49     39.01 o 
  16   5 -11      341.97        2.11     16.52 o 
   1   6 -11      151.97      199.98     14.66 o 
   2   6 -11     1212.57     1257.26     24.60 o 
   3   6 -11      123.97      171.26     15.11 o 
   4   6 -11      671.54      710.95     16.03 o 
   5   6 -11      274.25      265.16     26.18 o 
   6   6 -11      548.00      587.42     13.46 o 
   7   6 -11      639.53      686.38     13.90 o 
   8   6 -11       90.13      136.39     12.68 o 
   9   6 -11      104.98       90.11     15.52 o 
  10   6 -11      676.46      753.40     19.86 o 
  11   6 -11       80.69      105.55     12.81 o 
  12   6 -11      599.10      593.23     24.07 o 
  13   6 -11       81.72      172.38     36.38 o 
  14   6 -11      584.53      652.10     19.40 o 
  15   6 -11      173.78      179.91     15.05 o 
  16   6 -11      654.53      716.50     21.08 o 
   0   7 -11      380.48      408.74     22.49 o 
   1   7 -11      328.36      387.32     23.20 o 
   2   7 -11       46.38       70.92     15.28 o 
   3   7 -11      686.08      760.93     38.31 o 
   4   7 -11      333.86      351.27     24.78 o 
   5   7 -11      436.18      540.32     19.51 o 
   6   7 -11      612.03      611.33     26.01 o 
   7   7 -11      632.94      647.96     24.95 o 
   8   7 -11      119.67      133.70     18.45 o 
   9   7 -11      494.30      525.06     72.75 o 
  10   7 -11       11.60       20.05     13.00 o 
  11   7 -11      807.30      815.87     91.90 o 
  12   7 -11      117.10       88.87     17.01 o 
  13   7 -11       44.46       57.39     37.78 o 
   1   8 -11       26.33       42.65     23.90 o 
   2   8 -11      150.80      147.84     13.46 o 
   3   8 -11      235.51      250.04     16.77 o 
   4   8 -11       48.88       40.72     13.39 o 
   5   8 -11       11.34       24.93     13.33 o 
   6   8 -11      426.44      418.93     13.03 o 
   7   8 -11      102.92      138.47     17.02 o 
   8   8 -11       55.17       46.91     13.97 o 
   1   3 -10     1502.21     1464.19     16.64 o 
   2   3 -10      418.62      454.59     22.84 o 
   3   3 -10     1339.22     1330.49     26.53 o 
   4   3 -10      300.89      362.83     13.89 o 
   5   3 -10     1254.72     1246.45     16.31 o 
   6   3 -10      233.06      236.71     14.36 o 
   7   3 -10      534.50      560.17     15.79 o 
   8   3 -10      190.66      170.68     14.86 o 
   9   3 -10     1445.04     1553.76     33.74 o 
   0   4 -10     5111.34     5452.74     32.68 o 
   1   4 -10     2476.16     2484.81     18.51 o 
   2   4 -10     1635.37     1688.39     17.01 o 
   3   4 -10      534.93      591.88     14.66 o 
   4   4 -10      922.26      977.50     15.65 o 
   5   4 -10      418.58      407.36     14.14 o 
   6   4 -10     1984.01     2005.44     79.25 o 
   7   4 -10        9.78       33.91     14.61 o 
   8   4 -10      610.96      647.99     12.81 o 
   9   4 -10      790.97      824.45     14.20 o 
  10   4 -10      729.50      760.34     16.41 o 
  11   4 -10       19.76       18.42     15.20 o 
  12   4 -10      127.36      121.22     15.51 o 
  13   4 -10      248.88      237.52     13.83 o 
  14   4 -10      228.30      259.37     39.36 o 
   1   5 -10        9.19       19.51     24.07 o 
   2   5 -10      540.56      582.26     12.54 o 
   3   5 -10      491.86      499.87     12.65 o 
   4   5 -10       44.29       83.56     15.64 o 
   5   5 -10     1493.40     1505.04     50.78 o 
   6   5 -10      326.66      375.24     14.41 o 
   7   5 -10      962.93      947.87     21.97 o 
   8   5 -10       49.85       53.04     15.28 o 
   9   5 -10     1224.13     1290.53     55.53 o 
  10   5 -10      198.69      223.10     19.51 o 
  11   5 -10     1192.73     1318.44     36.73 o 
  12   5 -10       99.70      128.17     16.17 o 
  13   5 -10      502.88      546.75     31.10 o 
  14   5 -10      412.20      424.79     20.56 o 
  15   5 -10     1054.06     1126.85     54.83 o 
  16   5 -10      593.10      604.72     26.71 o 
  17   5 -10      505.81      542.64     44.63 o 
   0   6 -10      448.12      494.84     21.09 o 
   1   6 -10      105.03      121.63     12.13 o 
   2   6 -10      911.58      996.19     14.10 o 
   3   6 -10      810.40      864.49     19.33 o 
   4   6 -10     1015.86     1069.11     16.13 o 
   5   6 -10      855.97      885.09     16.15 o 
   6   6 -10     1269.97     1326.24     52.01 o 
   7   6 -10     1050.99     1085.67     24.25 o 
   8   6 -10     1101.92     1149.38     17.10 o 
   9   6 -10       47.27       53.75     11.83 o 
  10   6 -10      456.54      482.69     16.15 o 
  11   6 -10      148.35      181.81     12.48 o 
  12   6 -10      271.28      287.08     13.07 o 
  13   6 -10      110.96      136.79     28.12 o 
  14   6 -10      191.75      205.16     15.64 o 
  15   6 -10      110.44      138.60     16.51 o 
  16   6 -10      535.59      539.41     17.75 o 
  17   6 -10      106.45      101.66     25.48 o 
   1   7 -10      311.30      292.04     25.83 o 
   2   7 -10       12.55       25.87     11.83 o 
   3   7 -10     2296.62     2396.23     25.30 o 
   4   7 -10      477.77      480.96     13.20 o 
   5   7 -10     2242.11     2312.83     65.37 o 
   6   7 -10      771.08      807.51     16.38 o 
   7   7 -10      673.56      750.23     17.57 o 
   8   7 -10      217.05      262.74     12.68 o 
   9   7 -10      891.91      931.26     47.27 o 
  10   7 -10      360.45      413.74     16.52 o 
  11   7 -10      181.11      203.94     19.15 o 
  12   7 -10      116.52      128.38     16.40 o 
  13   7 -10      722.89      709.00     15.28 o 
  14   7 -10       21.61       33.60     19.33 o 
  15   7 -10      760.87      710.45     79.08 o 
   0   8 -10     2238.77     2650.99     28.12 o 
   1   8 -10      502.87      555.18     16.52 o 
   2   8 -10      937.42     1016.91     17.40 o 
   3   8 -10      271.68      251.96     13.39 o 
   4   8 -10      727.60      749.79     39.71 o 
   5   8 -10       30.19        3.87     15.82 o 
   6   8 -10      225.06      244.32     17.92 o 
   7   8 -10       44.43       20.55     11.31 o 
   8   8 -10        0.50      -12.48     23.02 o 
   9   8 -10      216.05      178.00     16.38 o 
  10   8 -10       34.25       68.96     13.65 o 
  11   8 -10       98.33      114.77     16.89 o 
   1   9 -10      130.22      160.28     23.55 o 
   2   9 -10        1.26        8.61     16.65 o 
   3   9 -10      145.60      154.29     17.57 o 
   4   9 -10      152.38      180.39     24.07 o 
   1   2  -9       17.90       15.11     12.43 o 
   2   2  -9      401.68      441.72     13.91 o 
   3   2  -9      308.60      303.48     31.63 o 
   4   2  -9      326.44      354.42     16.34 o 
   5   2  -9      181.64      194.35     23.20 o 
   0   3  -9      145.25      128.28     18.63 o 
   1   3  -9     6108.19     6341.66     38.31 o 
   2   3  -9      186.75      178.48     13.14 o 
   3   3  -9     6597.93     6900.94     50.26 o 
   4   3  -9     3316.19     3360.14     45.86 o 
   5   3  -9     4429.92     4513.96     22.86 o 
   6   3  -9     1655.79     1707.46     34.62 o 
   7   3  -9      560.81      548.67     12.22 o 
   8   3  -9      337.35      386.16     17.57 o 
   9   3  -9       97.61      111.62     14.36 o 
  10   3  -9       34.45       35.37     14.36 o 
  11   3  -9      151.52      142.67     12.35 o 
  12   3  -9      176.08      164.48     35.14 o 
   1   4  -9       37.55       40.16     10.71 o 
   2   4  -9      205.89      262.77     24.25 o 
   3   4  -9       61.20       77.81     13.05 o 
   4   4  -9      100.15      102.32     10.92 o 
   5   4  -9      365.04      360.48     13.79 o 
   6   4  -9       17.54       21.91     13.16 o 
   7   4  -9      233.73      237.13     16.17 o 
   8   4  -9     1289.44     1290.66     49.20 o 
   9   4  -9      136.85      139.82     17.75 o 
  10   4  -9     1526.26     1648.21     16.34 o 
  11   4  -9      192.81      225.85     20.91 o 
  12   4  -9     1759.90     1794.51     92.08 o 
  13   4  -9      973.65      934.83     17.61 o 
  14   4  -9     2021.12     2058.50     80.13 o 
  15   4  -9      242.13      244.51     13.33 o 
  16   4  -9     1988.23     2201.13     54.83 o 
   0   5  -9     4865.01     5123.43     31.98 o 
   1   5  -9     2928.58     3072.41     74.68 o 
   2   5  -9     3243.61     3384.63     19.75 o 
   3   5  -9     1206.43     1302.28     38.13 o 
   4   5  -9       50.69       61.93     10.73 o 
   5   5  -9     1032.26     1143.66     17.75 o 
   6   5  -9      239.35      219.81     10.18 o 
   7   5  -9     1481.70     1564.94     16.71 o 
   8   5  -9      379.61      321.29     34.79 o 
   9   5  -9      715.29      732.09     20.38 o 
  10   5  -9      341.91      384.03     14.50 o 
  11   5  -9      794.99      787.13     13.33 o 
  12   5  -9        5.29      -15.18     15.18 o 
  13   5  -9       21.89       36.02     12.01 o 
  14   5  -9       82.37       79.30     14.50 o 
  15   5  -9      375.64      383.77     14.06 o 
  16   5  -9       10.87       26.28     16.28 o 
  17   5  -9      343.55      359.34     14.18 o 
  18   5  -9       43.11       59.75     32.68 o 
  19   5  -9     1190.33     1289.82     43.58 o 
  20   5  -9      413.02      468.66     37.65 o 
   1   6  -9       57.59       83.74     37.96 o 
   2   6  -9      628.76      674.91     14.91 o 
   3   6  -9       72.38       79.77     22.32 o 
   4   6  -9     1993.01     2100.35     40.42 o 
   5   6  -9      399.55      429.50     12.21 o 
   6   6  -9     2365.55     2525.24     43.58 o 
   7   6  -9      302.78      270.34     37.25 o 
   8   6  -9      220.39      257.37     14.41 o 
   9   6  -9      860.29      873.67     35.50 o 
  10   6  -9      901.11     1015.07     16.35 o 
  11   6  -9      114.33      104.96     14.77 o 
  12   6  -9      719.34      795.94     38.48 o 
  13   6  -9      188.77      189.79     12.61 o 
  14   6  -9      452.39      548.44     16.51 o 
  15   6  -9      207.74      175.17     27.94 o 
  16   6  -9     1191.15     1254.23     36.20 o 
  17   6  -9       82.36       92.43     13.71 o 
  18   6  -9      781.10      824.43     27.76 o 
  19   6  -9       97.00      102.54     14.77 o 
   0   7  -9       19.03       18.63     20.38 o 
   1   7  -9      880.32      951.32     15.90 o 
   2   7  -9      261.65      291.71     10.54 o 
   3   7  -9      522.02      595.53     15.28 o 
   4   7  -9     1027.88     1062.81     13.83 o 
   5   7  -9     1477.53     1610.34     20.91 o 
   6   7  -9      552.32      555.66     15.66 o 
   7   7  -9     1437.28     1469.17     17.01 o 
   8   7  -9      123.94      159.90     21.61 o 
   9   7  -9      102.85      109.44     12.35 o 
  10   7  -9      154.73      157.38     17.05 o 
  11   7  -9      182.44      211.60     12.68 o 
  12   7  -9      150.28      167.32     17.22 o 
  13   7  -9       13.22       63.77     15.78 o 
  14   7  -9        1.82       11.49     13.39 o 
  15   7  -9      211.92      234.92     16.89 o 
  16   7  -9      145.29      140.91     21.09 o 
   1   8  -9       21.02        8.45     23.20 o 
   2   8  -9       68.85       80.14     14.90 o 
   3   8  -9       91.11      118.74     12.80 o 
   4   8  -9        7.77        5.92     15.03 o 
   5   8  -9      465.90      491.24     45.86 o 
   6   8  -9      727.56      816.18     73.98 o 
   7   8  -9      326.91      369.60     19.15 o 
   8   8  -9      962.57     1016.31     14.82 o 
   9   8  -9      781.23      818.09     49.38 o 
  10   8  -9     1409.40     1508.30     82.42 o 
  11   8  -9      467.70      501.11     17.01 o 
  12   8  -9     1193.99     1239.73    129.33 o 
  13   8  -9       25.22       42.84     18.80 o 
   0   9  -9     1426.29     1498.93     26.01 o 
   1   9  -9      632.93      656.84     17.27 o 
   2   9  -9      412.06      438.29     48.15 o 
   3   9  -9     1090.00     1244.73     36.90 o 
   4   9  -9       89.22       95.98     16.51 o 
   5   9  -9      162.89      140.50     23.20 o 
   6   9  -9       23.13       37.46     13.33 o 
   7   9  -9      455.62      489.47     20.03 o 
   8   9  -9      264.35      275.82     12.53 o 
   0   2  -8     3114.69     3144.77     28.82 o 
   1   2  -8       28.41       21.29     12.05 o 
   2   2  -8     9499.71     9600.47    163.25 o 
   3   2  -8      158.63      208.04     10.78 o 
   4   2  -8     2887.19     2828.47     20.03 o 
   5   2  -8      822.65      776.75     12.81 o 
   6   2  -8      942.36      954.62     19.68 o 
   7   2  -8      334.71      359.93     11.93 o 
   8   2  -8     1826.53     1789.93     38.31 o 
   9   2  -8     1946.91     1957.22     43.58 o 
   1   3  -8      291.51      293.99     11.22 o 
   2   3  -8      380.38      394.65     13.54 o 
   3   3  -8       81.96       76.76     10.40 o 
   4   3  -8      711.30      756.02     14.50 o 
   5   3  -8     2746.54     2758.17     21.97 o 
   6   3  -8      755.97      749.07     12.42 o 
   7   3  -8     6524.26     6664.62    247.60 o 
   8   3  -8      395.90      391.17     20.91 o 
   9   3  -8     3205.27     3312.80     33.91 o 
  10   3  -8       76.68       64.49     14.01 o 
  11   3  -8     5761.30     5659.36    137.07 o 
  12   3  -8       41.26       63.33     15.27 o 
  13   3  -8     2085.56     2136.18     42.88 o 
  14   3  -8      422.22      466.73     38.31 o 
   0   4  -8     7971.02     8452.37     38.66 o 
   1   4  -8      829.39      823.07     14.91 o 
   2   4  -8     2748.56     2911.73     67.48 o 
   3   4  -8     3221.69     3297.71     43.76 o 
   4   4  -8     2072.68     2206.32     16.76 o 
   5   4  -8       99.41      110.08     10.47 o 
   6   4  -8     2998.12     3103.23     32.51 o 
   7   4  -8      561.09      588.55     38.66 o 
   8   4  -8      375.10      367.45     26.36 o 
   9   4  -8      308.55      332.96     14.14 o 
  10   4  -8       22.55       27.04     10.79 o 
  11   4  -8      131.34      144.46     13.36 o 
  12   4  -8      399.68      350.02     12.48 o 
  13   4  -8       45.01       32.33     13.66 o 
  14   4  -8       10.42       32.46     19.15 o 
  15   4  -8      269.93      247.31     12.40 o 
  16   4  -8        6.73       27.71     15.12 o 
  17   4  -8      134.93      149.72     30.22 o 
  18   4  -8      670.62      675.49     35.14 o 
  19   4  -8      190.79      198.22     25.96 o 
  20   4  -8     1095.99     1153.78     40.40 o 
   1   5  -8      145.55      156.05     12.92 o 
   2   5  -8     1435.05     1553.97     53.07 o 
   3   5  -8     3077.82     3119.38     26.18 o 
   4   5  -8      999.36     1024.79     36.20 o 
   5   5  -8     1898.10     1970.90     24.25 o 
   6   5  -8      141.02      145.39     10.79 o 
   7   5  -8     1043.50     1035.23     15.49 o 
   8   5  -8       20.82       44.81     13.17 o 
   9   5  -8     1242.30     1272.01     14.04 o 
  10   5  -8       66.63       69.32     13.67 o 
  11   5  -8     2963.13     2994.18     30.58 o 
  12   5  -8      203.45      212.68     20.74 o 
  13   5  -8     1692.10     1729.28     17.64 o 
  14   5  -8      314.62      312.27     12.28 o 
  15   5  -8      955.89      992.38     20.38 o 
  16   5  -8      306.39      345.57     16.71 o 
  17   5  -8     1696.81     1660.33     21.09 o 
  18   5  -8      141.43      129.50     17.31 o 
  19   5  -8      386.73      402.76     29.52 o 
  20   5  -8      798.14      816.42     33.04 o 
  21   5  -8      322.83      337.69     23.72 o 
  22   5  -8     1149.27     1220.29     30.94 o 
   0   6  -8     1247.09     1342.19     17.92 o 
   1   6  -8     1222.67     1281.83     25.30 o 
   2   6  -8     1065.81     1209.72     25.48 o 
   3   6  -8      315.72      358.54     14.17 o 
   4   6  -8      675.69      682.12     33.39 o 
   5   6  -8      155.41      171.58     11.25 o 
   6   6  -8      970.34      950.62     13.56 o 
   7   6  -8      477.20      522.87     12.75 o 
   8   6  -8      974.50      940.06     27.94 o 
   9   6  -8       14.14       29.30     21.61 o 
  10   6  -8     1518.78     1448.97     31.81 o 
  11   6  -8      258.82      267.99     14.27 o 
  12   6  -8      134.54      133.20     14.17 o 
  13   6  -8       31.59       18.70     11.51 o 
  14   6  -8      180.06      173.14     16.20 o 
  15   6  -8      324.76      351.63     15.60 o 
  16   6  -8     1471.57     1590.73     17.13 o 
  17   6  -8       52.05       63.80     16.02 o 
  18   6  -8      342.37      399.22     52.72 o 
  19   6  -8        2.40       -9.20     14.65 o 
  20   6  -8     1346.78     1415.03     43.58 o 
   1   7  -8      284.92      300.22     22.32 o 
   2   7  -8      956.10      956.74     12.30 o 
   3   7  -8     1203.60     1296.34     16.15 o 
   4   7  -8      100.15      100.36     17.40 o 
   5   7  -8      289.99      301.64     11.73 o 
   6   7  -8       96.43      100.89     11.63 o 
   7   7  -8      948.34     1053.44     46.57 o 
   8   7  -8      250.24      296.97     63.44 o 
   9   7  -8     1719.75     1723.02     62.56 o 
  10   7  -8      710.07      795.94     16.15 o 
  11   7  -8      468.99      515.14     15.99 o 
  12   7  -8      117.25      120.78     12.54 o 
  13   7  -8      940.46     1045.19     16.91 o 
  14   7  -8       89.46       78.98     12.87 o 
  15   7  -8     1600.26     1564.76     85.75 o 
  16   7  -8      116.30      127.20     16.52 o 
  17   7  -8      188.67      174.46     13.71 o 
  18   7  -8      247.59      264.05     23.72 o 
   0   8  -8      735.60      777.76     17.22 o 
   1   8  -8        0.17      -18.10     19.86 o 
   2   8  -8      903.84     1044.02     20.91 o 
   3   8  -8      180.03      174.72     10.93 o 
   4   8  -8      985.74     1053.98     23.37 o 
   5   8  -8     1075.23     1125.17     30.05 o 
   6   8  -8     1218.94     1276.14     40.77 o 
   7   8  -8      202.57      178.77     16.52 o 
   8   8  -8      553.79      592.93     16.15 o 
   9   8  -8      324.97      341.82     23.90 o 
  10   8  -8       93.93       90.96     12.94 o 
  11   8  -8       14.06        9.52     12.87 o 
  12   8  -8       74.24       94.71     16.17 o 
  13   8  -8       78.86       84.53     16.52 o 
  14   8  -8       38.19       32.83     19.33 o 
  15   8  -8      209.96      174.11     35.50 o 
   1   9  -8       20.10       47.25     12.68 o 
   2   9  -8      167.79      212.65     36.20 o 
   3   9  -8       34.17       60.78     14.23 o 
   4   9  -8       28.04        9.25     11.06 o 
   5   9  -8      120.93      144.28     12.87 o 
   6   9  -8       12.18       21.84     11.42 o 
   7   9  -8      603.99      643.57     48.50 o 
   8   9  -8       14.07       38.95     13.07 o 
   9   9  -8      397.24      513.81     17.26 o 
  10   9  -8      173.76      178.54     13.88 o 
   1   2  -7      130.76      156.01     12.67 o 
   2   2  -7     2197.02     2528.27     42.00 o 
   3   2  -7     3646.68     4121.17     45.69 o 
   4   2  -7     1651.98     1691.92     15.80 o 
   5   2  -7     3362.34     3699.48     28.82 o 
   6   2  -7     5701.68     5817.65     26.53 o 
   7   2  -7       68.47       88.85     10.99 o 
   8   2  -7     9786.36    10111.36     95.95 o 
   9   2  -7      958.64      962.01     36.20 o 
  10   2  -7     5766.92     5729.98    226.16 o 
  11   2  -7     1013.13     1073.33     48.50 o 
   0   3  -7       49.35       56.23     17.57 o 
   1   3  -7     5077.63     5134.87     23.48 o 
   2   3  -7      158.17      150.96     12.67 o 
   3   3  -7     5128.19     5259.13     35.85 o 
   4   3  -7     1793.19     1869.20     61.15 o 
   5   3  -7     4899.29     5020.44     94.72 o 
   6   3  -7      223.81      202.48     21.26 o 
   7   3  -7     5124.92     5216.39    144.09 o 
   8   3  -7      133.08      120.36     14.02 o 
   9   3  -7      646.96      627.72     26.01 o 
  10   3  -7      308.64      334.11     14.59 o 
  11   3  -7     1072.40     1170.36     16.97 o 
  12   3  -7      151.23      159.75     11.42 o 
  13   3  -7       52.03       64.71     13.93 o 
  14   3  -7       98.39      125.12     14.94 o 
  15   3  -7      512.47      545.80     27.41 o 
  16   3  -7      905.64      870.54     34.09 o 
  17   3  -7      549.30      543.07     24.29 o 
  18   3  -7      537.72      535.96     23.61 o 
  19   3  -7      575.35      580.27     27.46 o 
  20   3  -7       19.82       18.95     27.28 o 
   1   4  -7       89.18      116.89     12.67 o 
   2   4  -7     1191.84     1225.12     19.68 o 
   3   4  -7     1932.51     1958.51     15.70 o 
   4   4  -7     2680.49     2647.78     42.88 o 
   5   4  -7      188.96      175.95     14.76 o 
   6   4  -7     1916.57     1945.05     17.16 o 
   7   4  -7      193.36      233.00     30.40 o 
   8   4  -7     2329.88     2422.21     31.45 o 
   9   4  -7      133.98      121.45     10.79 o 
  10   4  -7     7998.38     8083.04    111.41 o 
  11   4  -7     1441.60     1468.59     17.56 o 
  12   4  -7     3033.63     3035.79     47.09 o 
  13   4  -7      525.70      565.40     13.88 o 
  14   4  -7     4294.76     4186.84     61.86 o 
  15   4  -7      305.48      263.74     13.86 o 
  16   4  -7     1448.05     1458.05     27.41 o 
  17   4  -7      731.02      674.47     41.47 o 
  18   4  -7     1092.28     1128.15     31.63 o 
  19   4  -7      106.84      126.87     26.01 o 
  20   4  -7     1460.32     1562.57     35.14 o 
  21   4  -7        2.37        5.49     20.56 o 
  22   4  -7      422.26      458.82     25.22 o 
  23   4  -7      178.53      210.83     26.11 o 
  24   4  -7       60.39       79.32     29.49 o 
   0   5  -7     3404.48     3525.74     28.12 o 
   1   5  -7     5198.14     5350.01    114.75 o 
   2   5  -7      232.83      244.82     10.99 o 
   3   5  -7     6333.73     6469.47    189.08 o 
   4   5  -7      246.85      245.78     13.42 o 
   5   5  -7     2835.99     2831.85     94.54 o 
   6   5  -7       39.21       32.97     10.78 o 
   7   5  -7     1615.47     1636.63     37.61 o 
   8   5  -7     1216.75     1233.82     32.33 o 
   9   5  -7      675.10      651.94     14.39 o 
  10   5  -7      638.81      656.67     14.46 o 
  11   5  -7      763.71      785.19     20.38 o 
  12   5  -7      337.13      328.26     11.76 o 
  13   5  -7       34.47       36.34     11.74 o 
  14   5  -7        1.47       -0.39     14.86 o 
  15   5  -7      545.25      539.38     16.20 o 
  16   5  -7      552.92      543.60     41.12 o 
  17   5  -7      328.71      315.24     33.04 o 
  18   5  -7      393.87      439.74     16.87 o 
  19   5  -7     1481.62     1570.55     33.74 o 
  20   5  -7      309.21      229.62     32.16 o 
  21   5  -7      807.86      817.47     33.04 o 
  22   5  -7       87.84       88.45     23.02 o 
   1   6  -7       61.55       81.20     10.66 o 
   2   6  -7      235.54      285.91     38.48 o 
   3   6  -7      247.52      257.18     14.94 o 
   4   6  -7     1271.99     1297.69     12.78 o 
   5   6  -7      215.79      207.76     18.98 o 
   6   6  -7     2450.43     2639.52     48.68 o 
   7   6  -7      564.62      559.69     19.15 o 
   8   6  -7     2510.62     2662.37     31.63 o 
   9   6  -7       59.65       54.56     11.31 o 
  10   6  -7     2189.30     2187.41     36.38 o 
  11   6  -7      698.52      677.40     14.23 o 
  12   6  -7     1618.68     1670.04     39.71 o 
  13   6  -7      558.54      564.18     14.89 o 
  14   6  -7     1401.91     1453.17     15.42 o 
  15   6  -7      304.63      292.26     12.80 o 
  16   6  -7     2395.68     2548.02     20.01 o 
  17   6  -7      101.45       91.07     16.55 o 
  18   6  -7      335.44      327.96     16.38 o 
  19   6  -7       59.91       69.35     13.26 o 
  20   6  -7      122.92      113.06     13.85 o 
  21   6  -7      305.57      308.00     17.87 o 
   0   7  -7     1375.45     1481.36     22.84 o 
   1   7  -7     5702.79     5913.36    149.01 o 
   2   7  -7      627.43      639.16     12.50 o 
   3   7  -7     1704.40     1706.28     33.91 o 
   4   7  -7      599.89      617.41     27.06 o 
   5   7  -7     2008.39     2126.60     18.63 o 
   6   7  -7      603.97      648.38     20.74 o 
   7   7  -7      922.67      931.92     75.91 o 
   8   7  -7      353.87      344.68     12.40 o 
   9   7  -7      689.09      756.17     37.43 o 
  10   7  -7       10.47       25.42     14.03 o 
  11   7  -7      315.35      365.52     21.26 o 
  12   7  -7        0.72       11.22     15.46 o 
  13   7  -7      116.52      130.05     20.21 o 
  14   7  -7       57.87       59.84     14.77 o 
  15   7  -7      242.66      262.14     15.74 o 
  16   7  -7      225.60      234.12     13.20 o 
  17   7  -7      635.33      668.69     19.51 o 
  18   7  -7       32.34       18.28     16.90 o 
  19   7  -7      985.39     1030.03    100.87 o 
   1   8  -7       88.55      100.41     18.28 o 
   2   8  -7      412.85      418.25     24.25 o 
   3   8  -7      347.38      385.25     15.16 o 
   4   8  -7      281.55      317.45     12.54 o 
   5   8  -7      839.49      823.21     13.85 o 
   6   8  -7      533.00      601.56     15.66 o 
   7   8  -7      251.20      241.54     12.09 o 
   8   8  -7      481.06      533.61     15.65 o 
   9   8  -7      650.49      678.43     16.15 o 
  10   8  -7      846.90      890.86     86.63 o 
  11   8  -7      357.34      355.87     15.66 o 
  12   8  -7     2419.23     2575.34     40.94 o 
  13   8  -7       23.64       28.04     11.31 o 
  14   8  -7      529.17      543.20     17.75 o 
  15   8  -7      202.85      258.58     49.20 o 
  16   8  -7      429.59      418.18     17.52 o 
   0   9  -7      119.54      142.69     15.46 o 
   1   9  -7      989.40     1100.18     28.64 o 
   2   9  -7      203.23      201.03     15.65 o 
   3   9  -7     2017.13     2140.83     16.69 o 
   4   9  -7      764.79      819.80     18.63 o 
   5   9  -7     1410.11     1438.15     58.16 o 
   6   9  -7      773.01      727.85     16.69 o 
   7   9  -7     1021.50     1053.38     17.52 o 
   8   9  -7      595.88      598.31     21.79 o 
   9   9  -7      294.02      310.70     16.87 o 
  10   9  -7       39.24       38.14     13.13 o 
  11   9  -7        3.68       31.35     24.25 o 
  12   9  -7       82.31      118.61     16.77 o 
   1  10  -7       69.77       61.07     23.72 o 
   2  10  -7       36.12       32.28     11.55 o 
   3  10  -7       84.80       76.74     13.46 o 
   4  10  -7       20.14        8.98     14.41 o 
   5  10  -7       38.32       45.31     20.56 o 
   6  10  -7      665.99      661.66     15.71 o 
   1   1  -6      769.75      772.11     13.67 o 
   2   1  -6     4003.37     4457.56     24.48 o 
   3   1  -6     2730.51     2958.38     40.42 o 
   4   1  -6     1306.13     1513.92     18.59 o 
   5   1  -6     5458.90     5846.72     57.29 o 
   0   2  -6     8638.43     8763.40     42.88 o 
   1   2  -6       21.76       62.46      9.82 o 
   2   2  -6    12141.33    12978.93     37.33 o 
   3   2  -6     2278.33     2604.29     20.06 o 
   4   2  -6    17222.53    18898.69     52.72 o 
   5   2  -6     1502.98     1621.75     15.73 o 
   6   2  -6     7368.47     7639.02     89.44 o 
   7   2  -6       42.96       50.61     13.59 o 
   8   2  -6     3425.81     3491.40     46.39 o 
   9   2  -6      331.61      390.42     24.07 o 
  10   2  -6      125.77       95.80     15.82 o 
  11   2  -6     1069.12     1066.28     20.21 o 
  12   2  -6       94.96       93.84     26.71 o 
  13   2  -6      339.82      354.61     29.52 o 
  14   2  -6     1137.90     1171.38     33.74 o 
  15   2  -6       44.39       34.65     19.70 o 
  16   2  -6      533.04      533.26     21.86 o 
  17   2  -6      771.87      732.23     26.36 o 
  18   2  -6     1724.67     1674.10     46.74 o 
  19   2  -6       58.86       77.04     21.69 o 
  20   2  -6     1631.44     1602.38     37.08 o 
  21   2  -6      256.78      229.25     23.65 o 
  22   2  -6     2382.16     2362.79     73.80 o 
  23   2  -6      891.42      906.22     30.07 o 
  24   2  -6     1539.64     1616.76     37.40 o 
  25   2  -6      167.32      155.98     33.51 o 
   1   3  -6     3322.97     3553.49     34.62 o 
   2   3  -6      600.46      587.15     12.40 o 
   3   3  -6      234.86      264.02     13.05 o 
   4   3  -6     1036.30     1144.11     13.83 o 
   5   3  -6     1935.19     1991.78     16.03 o 
   6   3  -6     1538.56     1626.03     15.99 o 
   7   3  -6     2434.56     2348.91     30.58 o 
   8   3  -6     1432.55     1516.88     22.67 o 
   9   3  -6     8490.29     8439.26     27.95 o 
  10   3  -6      135.26      145.73     10.66 o 
  11   3  -6     5174.16     5348.98     69.94 o 
  12   3  -6      581.38      598.61     15.26 o 
  13   3  -6     2748.68     2777.63     45.34 o 
  14   3  -6      101.85      104.36     11.07 o 
  15   3  -6     2553.38     2549.59     70.99 o 
  16   3  -6      180.80      191.19     24.25 o 
  17   3  -6     2929.28     2906.84     38.31 o 
  18   3  -6      132.47      106.01     17.40 o 
  19   3  -6     1322.83     1296.76     46.22 o 
  20   3  -6      109.73      101.39     23.20 o 
  21   3  -6      660.03      699.15     36.90 o 
  22   3  -6      218.85      205.30     22.61 o 
  23   3  -6       28.52       42.03     20.97 o 
  24   3  -6      162.88      171.69     23.86 o 
  25   3  -6      226.44      242.85     25.22 o 
   0   4  -6     8462.19     8142.04     35.85 o 
   1   4  -6      593.43      595.07     18.80 o 
   2   4  -6     4077.75     4223.33     40.77 o 
   3   4  -6      235.20      247.95      9.44 o 
   4   4  -6     7323.60     7406.40    167.99 o 
   5   4  -6       64.83       75.14     12.43 o 
   6   4  -6     4554.02     4708.68    107.19 o 
   7   4  -6     2278.54     2354.27     92.61 o 
   8   4  -6     3404.72     3619.41     20.47 o 
   9   4  -6      295.81      327.72     13.29 o 
  10   4  -6      528.88      585.77     11.77 o 
  11   4  -6      798.25      760.14     39.36 o 
  12   4  -6      125.86      163.07     13.05 o 
  13   4  -6      447.07      391.49     13.89 o 
  14   4  -6     1682.11     1525.96     21.09 o 
  15   4  -6       72.60       87.09     13.29 o 
  16   4  -6      365.29      350.76     17.57 o 
  17   4  -6      849.66      817.51     19.51 o 
  18   4  -6     1412.53     1329.84     49.55 o 
  19   4  -6      497.02      473.40     22.84 o 
  20   4  -6      903.60      893.39     30.58 o 
  21   4  -6      175.21      170.90     17.80 o 
  22   4  -6     1254.22     1228.24     30.75 o 
  23   4  -6      339.08      328.61     21.74 o 
  24   4  -6     1136.36     1118.88     29.87 o 
   1   5  -6      210.23      216.57     10.78 o 
   2   5  -6       32.82       57.73     12.67 o 
   3   5  -6      256.41      275.15     13.16 o 
   4   5  -6     1356.92     1419.00     90.32 o 
   5   5  -6     2643.56     2679.52     16.21 o 
   6   5  -6      686.21      685.31     27.41 o 
   7   5  -6     1562.88     1590.51     14.52 o 
   8   5  -6      132.28      124.43     13.88 o 
   9   5  -6     2262.49     2263.77     21.26 o 
  10   5  -6       76.47       80.83     10.66 o 
  11   5  -6     2497.74     2386.83     20.74 o 
  12   5  -6      984.78      919.50     12.74 o 
  13   5  -6     3625.49     3629.97     18.52 o 
  14   5  -6      899.63      879.08     13.07 o 
  15   5  -6     1667.76     1599.96     39.01 o 
  16   5  -6      221.08      212.33     11.83 o 
  17   5  -6     1770.70     1899.29     46.22 o 
  18   5  -6      118.74      114.02     14.78 o 
  19   5  -6      276.78      278.62     16.97 o 
  20   5  -6      496.54      510.71     16.49 o 
  21   5  -6      837.13      849.10     26.71 o 
  22   5  -6      110.26       98.05     23.55 o 
  23   5  -6      218.45      221.87     21.74 o 
   0   6  -6     7483.94     7617.32     32.33 o 
   1   6  -6      738.04      771.27     13.71 o 
   2   6  -6     2516.97     2448.35     14.90 o 
   3   6  -6      827.04      768.85     24.07 o 
   4   6  -6     2350.09     2330.47     15.53 o 
   5   6  -6       44.93       76.71     23.55 o 
   6   6  -6     1749.81     1775.96     14.59 o 
   7   6  -6      174.91      160.81      9.55 o 
   8   6  -6      433.94      461.97     11.31 o 
   9   6  -6      641.25      636.71     12.14 o 
  10   6  -6      204.52      269.67     13.18 o 
  11   6  -6      566.27      508.50     10.90 o 
  12   6  -6       39.04       90.05     13.54 o 
  13   6  -6      534.42      497.36     17.22 o 
  14   6  -6       36.59       41.33     13.79 o 
  15   6  -6        5.91        2.15     14.04 o 
  16   6  -6      531.42      564.60     54.47 o 
  17   6  -6      283.16      281.91     15.53 o 
  18   6  -6      945.46      945.85     17.49 o 
  19   6  -6       52.54       55.00     15.66 o 
  20   6  -6      889.51      832.80     14.89 o 
  21   6  -6      627.06      628.69     15.02 o 
  22   6  -6      745.87      765.39     23.55 o 
   1   7  -6      133.74      154.72     11.11 o 
   2   7  -6      121.28      127.04     13.29 o 
   3   7  -6      957.03      990.33     15.03 o 
   4   7  -6      196.01      210.13      9.94 o 
   5   7  -6      553.57      598.93     16.69 o 
   6   7  -6      135.40      135.24     29.87 o 
   7   7  -6      533.60      532.88     12.21 o 
   8   7  -6      376.99      375.58     42.88 o 
   9   7  -6     1685.94     1725.87     39.01 o 
  10   7  -6      593.63      607.56     14.90 o 
  11   7  -6     1203.47     1318.59     23.72 o 
  12   7  -6      119.37       98.07     14.14 o 
  13   7  -6     1343.02     1385.73     17.26 o 
  14   7  -6      155.75      159.39     12.16 o 
  15   7  -6      607.31      624.44     16.34 o 
  16   7  -6      571.18      577.31     14.04 o 
  17   7  -6      656.29      668.58     30.75 o 
  18   7  -6       91.88       63.34     27.06 o 
  19   7  -6      790.02      765.30     21.79 o 
  20   7  -6       88.26       92.98     17.39 o 
   0   8  -6     1289.31     1341.48     22.84 o 
   1   8  -6      668.95      668.12     12.92 o 
   2   8  -6     1584.81     1608.66     16.17 o 
   3   8  -6      613.68      640.36     13.00 o 
   4   8  -6     1314.87     1402.24     56.06 o 
   5   8  -6      828.43      812.06     17.05 o 
   6   8  -6      213.80      219.72     10.43 o 
   7   8  -6      228.66      271.32     14.27 o 
   8   8  -6      448.15      481.84     19.51 o 
   9   8  -6      497.01      497.45     15.53 o 
  10   8  -6      363.43      354.18     20.38 o 
  11   8  -6       65.45       59.52     12.83 o 
  12   8  -6       38.91       61.24     15.29 o 
  13   8  -6      317.48      337.68     15.90 o 
  14   8  -6       82.03       84.18     15.53 o 
  15   8  -6      125.84      130.34     16.28 o 
  16   8  -6      194.99      190.56     17.92 o 
  17   8  -6      306.99      263.71     14.37 o 
   1   9  -6       81.02      112.47     14.66 o 
   2   9  -6       21.59       36.93     12.21 o 
   3   9  -6       51.71       67.41     12.47 o 
   4   9  -6      333.97      351.65     15.65 o 
   5   9  -6      562.41      554.56     15.82 o 
   6   9  -6      850.88      885.31     26.71 o 
   7   9  -6      346.39      390.73     13.39 o 
   8   9  -6      122.33      141.88     11.17 o 
   9   9  -6      976.12     1091.16     30.93 o 
  10   9  -6      374.95      404.84     38.66 o 
  11   9  -6      106.89      153.90     29.35 o 
  12   9  -6      161.11      180.12     26.89 o 
  13   9  -6      695.66      727.09     42.70 o 
  14   9  -6      324.23      363.15     18.02 o 
   0  10  -6      368.25      357.07     17.22 o 
   1  10  -6      370.88      327.70     21.61 o 
   2  10  -6      105.57      101.21     13.20 o 
   3  10  -6       77.70      109.14     19.33 o 
   4  10  -6      999.79     1043.99     22.32 o 
   5  10  -6      277.28      263.77     14.06 o 
   6  10  -6      195.18      221.98     18.10 o 
   7  10  -6      331.13      303.70     29.70 o 
   8  10  -6      339.95      319.33     35.85 o 
  14   0  -5     5882.46     5700.87     73.45 o 
  16   0  -5     6256.28     6352.45     63.26 o 
  18   0  -5     2448.56     2532.20     42.53 o 
  20   0  -5     1623.65     1686.26     37.25 o 
  22   0  -5      393.41      415.41     27.41 o 
  24   0  -5     1776.23     1683.80     36.55 o 
  26   0  -5       33.03       47.80     33.74 o 
   0   1  -5     4975.27     5730.04     41.82 o 
   1   1  -5    14991.85    15635.26     84.17 o 
   2   1  -5      563.31      532.36     12.73 o 
   3   1  -5     9572.77    10027.24     37.62 o 
   4   1  -5      448.13      491.50     13.02 o 
   5   1  -5     6300.83     6256.93     69.41 o 
   6   1  -5      367.00      432.67     13.43 o 
   7   1  -5     2303.86     2354.01     59.40 o 
  10   1  -5     1019.36     1018.31     39.00 o 
  11   1  -5      598.58      622.44     27.83 o 
  12   1  -5     1458.30     1476.71     68.36 o 
  13   1  -5       74.79      100.87     26.01 o 
  14   1  -5      551.75      580.25     21.98 o 
  15   1  -5      427.81      416.07     19.76 o 
  16   1  -5     1049.41     1077.26     49.91 o 
  17   1  -5     1238.95     1258.22     22.36 o 
  18   1  -5       94.12       79.23     16.89 o 
  19   1  -5     1268.81     1219.66     43.93 o 
  20   1  -5      751.63      706.02     30.05 o 
  21   1  -5     1850.24     1855.70     45.86 o 
  22   1  -5      150.58      158.19     19.87 o 
  23   1  -5     1876.61     1847.98     37.96 o 
  24   1  -5      158.30      147.37     19.51 o 
  25   1  -5     1754.45     1836.36     27.08 o 
  26   1  -5      127.44      114.77     22.12 o 
  27   1  -5     1624.92     1549.96     44.11 o 
   1   2  -5      623.14      633.96     14.52 o 
   2   2  -5     6794.13     7278.70    111.41 o 
   3   2  -5      125.90      159.78     12.78 o 
   4   2  -5     1027.83     1011.89     15.91 o 
   5   2  -5      401.75      429.40     11.83 o 
   6   2  -5     2565.42     2514.47     19.27 o 
   7   2  -5     1565.78     1642.00     17.57 o 
   8   2  -5     2613.80     2479.62     31.28 o 
   9   2  -5      967.64     1017.59     13.89 o 
  10   2  -5     7123.95     7217.90    282.04 o 
  11   2  -5      190.78      180.86     14.10 o 
  12   2  -5     8459.95     8478.42    158.15 o 
  13   2  -5     1646.91     1584.39     15.64 o 
  15   2  -5      330.75      357.42     25.30 o 
  16   2  -5      779.15      750.12     30.22 o 
  17   2  -5      641.25      642.71     36.73 o 
  18   2  -5     2457.14     2519.28    140.40 o 
  19   2  -5      563.29      545.69     17.96 o 
  20   2  -5     1761.32     1737.39     74.68 o 
  21   2  -5       45.71       60.44     15.87 o 
  22   2  -5     1278.44     1283.11     47.27 o 
  23   2  -5       60.68       56.73     18.76 o 
  24   2  -5      160.03      139.30     17.55 o 
  25   2  -5      150.53      162.73     23.90 o 
  26   2  -5      607.09      581.67     31.98 o 
   0   3  -5     1703.88     1980.77     24.25 o 
   1   3  -5     4780.59     4677.01     54.12 o 
   2   3  -5      327.96      336.19     12.92 o 
   3   3  -5     6980.36     7115.32     75.56 o 
   4   3  -5     3256.93     3659.83     39.36 o 
   5   3  -5     6186.54     6381.72    124.24 o 
   6   3  -5      383.72      370.09     13.18 o 
   7   3  -5     3005.91     2870.30     18.00 o 
   8   3  -5      259.29      248.67     13.05 o 
   9   3  -5     1474.02     1470.77     31.28 o 
  10   3  -5      927.20      962.05     26.01 o 
  11   3  -5       62.63       61.48     10.34 o 
  12   3  -5      748.28      740.26     12.97 o 
  13   3  -5      397.07      397.86     11.51 o 
  14   3  -5      113.83      128.63     14.06 o 
  15   3  -5      224.39      221.21     11.05 o 
  16   3  -5      381.40      392.22     18.98 o 
  19   3  -5     1626.07     1659.55     31.63 o 
  20   3  -5      163.26      169.28     16.36 o 
  21   3  -5     1038.11     1030.56     24.07 o 
  22   3  -5       65.84       50.61     19.14 o 
  23   3  -5     2331.65     2322.04     24.79 o 
  24   3  -5       15.75       28.96     17.82 o 
  25   3  -5     1727.46     1796.61     37.25 o 
  26   3  -5       44.27       43.93     24.95 o 
   1   4  -5      290.53      304.60     10.63 o 
   2   4  -5     1547.28     1713.66     30.22 o 
   3   4  -5     2584.07     2727.52     49.73 o 
   4   4  -5     1227.95     1276.97     15.27 o 
   5   4  -5       33.55       31.24      9.82 o 
   6   4  -5     3856.42     3989.11     86.63 o 
   7   4  -5     2344.46     2423.04    106.49 o 
   8   4  -5     4523.59     4497.12    102.27 o 
   9   4  -5     1335.21     1377.61     29.87 o 
  10   4  -5     4239.29     4158.89     88.57 o 
  11   4  -5       84.36       94.53     10.20 o 
  12   4  -5     1038.09      974.08     15.46 o 
  13   4  -5      549.73      534.77     11.96 o 
  14   4  -5     3862.18     3789.09     65.19 o 
  15   4  -5     1215.28     1151.96     39.36 o 
  16   4  -5     2701.89     2578.72     36.90 o 
  17   4  -5      105.81      153.08     17.57 o 
  18   4  -5     1929.16     1805.23     34.79 o 
  19   4  -5        9.14       31.02     11.51 o 
  22   4  -5      286.64      335.99     23.90 o 
  23   4  -5      486.35      499.76     25.30 o 
  24   4  -5       27.08       43.93     23.55 o 
  25   4  -5       42.77       44.56     17.52 o 
   0   5  -5      571.12      544.75     18.98 o 
   1   5  -5     2681.26     2499.80     15.15 o 
   2   5  -5     1909.61     2114.81     31.10 o 
   3   5  -5     1461.34     1353.09     24.78 o 
   4   5  -5      171.74      188.55     10.40 o 
   5   5  -5     1328.21     1282.73     17.75 o 
   6   5  -5      182.16      179.91     10.60 o 
   7   5  -5     1460.64     1494.96     57.64 o 
   8   5  -5      512.09      530.34     11.99 o 
   9   5  -5     1209.74     1208.23     61.86 o 
  10   5  -5      849.65      812.03     21.09 o 
  11   5  -5      207.49      238.68     10.92 o 
  12   5  -5      130.85      151.83     13.03 o 
  13   5  -5      114.49      141.61     13.14 o 
  14   5  -5       20.31       40.72     13.29 o 
  15   5  -5      870.50      813.91     15.38 o 
  16   5  -5      846.94      755.55     16.17 o 
  17   5  -5      804.54      788.78     20.91 o 
  18   5  -5       40.17       47.09     11.96 o 
  19   5  -5      686.24      681.94     20.38 o 
  20   5  -5      234.11      223.28     13.65 o 
  21   5  -5      920.63      922.24     45.86 o 
  22   5  -5      178.02      203.14     23.55 o 
  23   5  -5      454.62      411.55     31.28 o 
  24   5  -5      117.40      139.54     19.24 o 
   1   6  -5      317.23      302.71     13.36 o 
   2   6  -5     1189.82     1241.51     21.26 o 
   3   6  -5      419.11      429.83     13.41 o 
   4   6  -5      997.60     1006.74     14.39 o 
   5   6  -5      392.57      422.24     11.30 o 
   6   6  -5      477.03      509.93     11.70 o 
   7   6  -5      105.48      105.67     12.80 o 
   8   6  -5     1338.69     1296.62     59.22 o 
   9   6  -5      543.62      464.02     13.78 o 
  10   6  -5     2557.07     2472.04     36.90 o 
  11   6  -5     2212.16     2222.19     15.69 o 
  12   6  -5     4371.99     4281.46     86.11 o 
  13   6  -5      345.89      371.45     11.96 o 
  14   6  -5     2402.97     2266.05     70.29 o 
  15   6  -5      104.53      103.45     19.51 o 
  16   6  -5     1403.36     1362.67     15.16 o 
  17   6  -5      435.78      481.37     15.66 o 
  18   6  -5      245.37      254.15     15.52 o 
  19   6  -5      602.84      661.22     49.73 o 
  20   6  -5      337.46      327.10     23.20 o 
  21   6  -5       26.61       27.69     16.13 o 
  22   6  -5      469.31      469.92     44.99 o 
   0   7  -5      974.67     1056.11     21.09 o 
   1   7  -5      623.88      632.09     14.04 o 
   2   7  -5       79.95      102.69     13.03 o 
   3   7  -5     1173.23     1246.49     22.14 o 
   4   7  -5       97.43      101.10     12.83 o 
   5   7  -5     1064.40     1075.64     19.86 o 
   6   7  -5     1111.85     1190.77     47.62 o 
   7   7  -5      357.29      409.77     17.22 o 
   8   7  -5      139.77      125.93     16.34 o 
   9   7  -5      224.83      253.45     13.66 o 
  10   7  -5      132.10      130.55     22.14 o 
  11   7  -5      214.84      194.10     23.90 o 
  12   7  -5      165.43      144.64     21.79 o 
  13   7  -5      131.24      144.87     14.16 o 
  14   7  -5        2.34       -3.31     24.25 o 
  15   7  -5      146.90      157.95     12.61 o 
  16   7  -5       17.41       19.22     17.05 o 
  17   7  -5      102.48      100.34     15.28 o 
  18   7  -5      123.41      140.77     16.03 o 
  19   7  -5      366.84      335.02     17.01 o 
  20   7  -5      336.86      323.45     27.94 o 
   1   8  -5       21.22       18.64     10.99 o 
   2   8  -5      113.21      120.83     13.53 o 
   3   8  -5        7.74       -6.45     23.37 o 
   4   8  -5      142.73      175.06     21.79 o 
   5   8  -5      309.23      324.17     54.83 o 
   6   8  -5     1600.15     1579.99     16.52 o 
   7   8  -5      421.64      408.65     12.06 o 
   8   8  -5     1472.48     1497.08     62.21 o 
   9   8  -5      369.86      429.99     30.22 o 
  10   8  -5     1165.26     1184.85     16.13 o 
  11   8  -5      147.39      121.81     18.63 o 
  12   8  -5      664.89      659.84     13.46 o 
  13   8  -5      582.77      590.17     31.63 o 
  14   8  -5      346.65      378.87     13.39 o 
  15   8  -5      775.39      736.57     13.05 o 
  16   8  -5     1033.10     1054.43     21.44 o 
  17   8  -5      455.70      410.10     14.94 o 
  18   8  -5     1153.16     1142.74     16.28 o 
   0   9  -5      244.05      241.45     21.09 o 
   1   9  -5     1171.33     1212.19     26.71 o 
   2   9  -5      447.94      475.13     15.28 o 
   3   9  -5      291.03      280.07     27.94 o 
   4   9  -5      204.25      206.27     12.61 o 
   5   9  -5      382.69      450.31     41.30 o 
   6   9  -5       13.72       21.10     14.89 o 
   7   9  -5      219.44      243.19     28.12 o 
   8   9  -5       46.05       38.53     34.09 o 
   9   9  -5       21.99       17.11     12.68 o 
  10   9  -5      159.27      154.13     22.49 o 
  11   9  -5      203.04      167.98     13.57 o 
  12   9  -5       23.53       10.90     26.53 o 
  13   9  -5       24.09       39.74     13.13 o 
  14   9  -5      122.94      122.22     13.52 o 
  15   9  -5       85.08       83.90     23.02 o 
   1  10  -5       62.26       99.06     15.65 o 
   2  10  -5      118.80      136.95     13.00 o 
   3  10  -5      300.05      294.18     32.86 o 
   4  10  -5      552.43      586.72     20.56 o 
   5  10  -5      145.91      160.21     22.14 o 
   6  10  -5      639.60      624.04     17.22 o 
   7  10  -5      143.48      187.63     21.97 o 
   8  10  -5      212.35      237.66     29.17 o 
   9  10  -5      272.39      292.44     14.41 o 
  10  10  -5      298.43      327.24     25.48 o 
  10   0  -4     4048.03     4374.50     65.72 o 
  12   0  -4      799.66      787.60     31.63 o 
  14   0  -4      241.02      264.64     23.90 o 
  16   0  -4     1052.59     1108.47     29.17 o 
  18   0  -4     1871.15     1967.77     29.52 o 
  20   0  -4      949.99     1017.45     24.95 o 
  22   0  -4      508.59      542.99     27.41 o 
  24   0  -4      527.19      508.55     28.47 o 
  26   0  -4     2712.15     2757.83     39.71 o 
   1   1  -4     3606.62     3758.00     31.45 o 
   2   1  -4       75.22      105.79     13.28 o 
   3   1  -4     2547.75     2602.78     21.78 o 
   4   1  -4      243.77      271.00     12.16 o 
   5   1  -4      611.72      544.65     21.97 o 
   6   1  -4     4298.37     4727.84     61.50 o 
   7   1  -4     1574.05     1467.53     19.98 o 
   8   1  -4     1221.52     1276.00     24.78 o 
  10   1  -4     1058.89     1121.83     30.58 o 
  11   1  -4     1930.23     1739.33     61.15 o 
  12   1  -4      641.30      701.58     23.72 o 
  13   1  -4     1012.20      858.41     18.56 o 
  14   1  -4      393.44      422.92     31.28 o 
  15   1  -4     4599.98     4610.24     40.94 o 
  16   1  -4      211.48      249.28     16.89 o 
  17   1  -4     1123.51     1152.38     33.56 o 
  18   1  -4      216.84      216.36     15.26 o 
  19   1  -4      918.97      983.67     19.76 o 
  20   1  -4      223.88      234.73     17.89 o 
  21   1  -4      410.40      427.19     17.05 o 
  22   1  -4       24.87       23.55     15.37 o 
  23   1  -4      176.39      188.58     17.05 o 
  24   1  -4      405.01      406.02     19.33 o 
  25   1  -4      176.65      179.20     20.00 o 
  26   1  -4       59.83       48.32     20.38 o 
  27   1  -4       99.37      100.18     17.40 o 
   0   2  -4    10413.25    10548.76     51.66 o 
   1   2  -4      515.27      531.40     15.29 o 
   2   2  -4      560.06      549.70     11.54 o 
   3   2  -4     6982.15     7666.73    191.01 o 
   4   2  -4     3397.42     3455.48     78.20 o 
   5   2  -4     1130.51     1087.50     14.63 o 
   6   2  -4     8451.11     8634.41     80.31 o 
   7   2  -4      681.28      701.59     15.62 o 
   8   2  -4      961.96      994.28     66.25 o 
   9   2  -4      120.40      126.62     14.94 o 
  10   2  -4      411.25      367.26     13.71 o 
  11   2  -4     1989.83     2016.95     18.32 o 
  12   2  -4     1421.93     1455.81     63.26 o 
  13   2  -4      877.94      884.73     14.91 o 
  14   2  -4       27.37       26.89     10.94 o 
  15   2  -4       22.52       26.71     21.79 o 
  16   2  -4      311.35      327.44     14.17 o 
  17   2  -4      294.01      284.06     14.29 o 
  18   2  -4      173.19      164.30     13.91 o 
  19   2  -4      142.59      126.89     13.67 o 
  20   2  -4     1277.02     1339.16     34.44 o 
  21   2  -4       38.94       25.76     17.64 o 
  22   2  -4     1943.14     1952.40     92.08 o 
  23   2  -4       68.11       80.26     15.53 o 
  24   2  -4     2595.97     2730.24     93.31 o 
  25   2  -4       48.26       66.95     19.63 o 
  26   2  -4     1017.17     1052.97     23.48 o 
  27   2  -4       17.47       10.80     21.62 o 
   1   3  -4     3151.53     3537.97     21.12 o 
   2   3  -4        1.28       -1.16      9.68 o 
   3   3  -4       22.00       26.71     11.93 o 
   4   3  -4      240.20      271.97     13.18 o 
   5   3  -4      242.21      175.61     12.92 o 
   6   3  -4     1349.03     1519.09     77.49 o 
   7   3  -4     2014.34     1758.55     40.42 o 
   8   3  -4      297.63      322.90     13.05 o 
   9   3  -4     5818.93     5721.16    201.91 o 
  10   3  -4      115.45      112.14     21.09 o 
  11   3  -4     3652.13     3591.11     23.55 o 
  12   3  -4      624.61      650.88     19.68 o 
  13   3  -4     3804.46     3978.06     27.41 o 
  14   3  -4      529.26      486.05     14.41 o 
  15   3  -4       18.75       37.25     12.30 o 
  16   3  -4      258.35      225.63     13.71 o 
  17   3  -4     1671.66     1494.82    735.94 o 
  18   3  -4       64.39       67.13     18.28 o 
  19   3  -4     2108.43     1967.42     27.41 o 
  20   3  -4      750.99      730.18     47.45 o 
  21   3  -4      523.55      513.58     16.15 o 
  22   3  -4      166.97      155.37     15.40 o 
  23   3  -4      184.34      211.76     17.14 o 
  24   3  -4      113.10      128.83     24.25 o 
  25   3  -4       87.01       81.24     18.14 o 
  26   3  -4      210.84      245.30     18.02 o 
   0   4  -4     2816.74     2721.63     23.20 o 
   1   4  -4     1299.88     1294.18     21.61 o 
   2   4  -4     4195.73     4216.83     21.12 o 
   3   4  -4       67.93       97.33     12.30 o 
   4   4  -4     5218.99     5183.89    111.76 o 
   5   4  -4     1628.44     1754.87     28.64 o 
   6   4  -4     1117.46     1060.53     13.08 o 
   7   4  -4      529.67      584.52     21.79 o 
   8   4  -4     2210.31     2225.37    114.75 o 
   9   4  -4      645.14      697.10     24.07 o 
  10   4  -4      302.99      297.83     13.05 o 
  11   4  -4      450.47      416.16     11.77 o 
  12   4  -4       54.78       48.16     12.53 o 
  13   4  -4       51.50       61.15     16.87 o 
  14   4  -4      128.98      102.97     13.71 o 
  15   4  -4      364.76      321.23     14.06 o 
  16   4  -4      833.41      829.81     30.22 o 
  17   4  -4      171.32      163.78     19.33 o 
  18   4  -4      724.09      686.38     21.44 o 
  19   4  -4      111.19      118.79     19.68 o 
  20   4  -4     1578.57     1656.73     23.90 o 
  22   4  -4     1342.72      384.84     22.49 o 
  23   4  -4      205.91      161.54    120.90 o 
  24   4  -4      638.12      571.09     47.45 o 
  25   4  -4       42.13       47.22     16.77 o 
   1   5  -4     1440.46     1454.12     13.75 o 
   2   5  -4     1959.01     1960.05     16.28 o 
   3   5  -4      531.55      490.04     10.31 o 
   4   5  -4      536.77      527.71     13.53 o 
   5   5  -4     1322.48     1330.00     13.67 o 
   6   5  -4     1228.76     1235.75     25.66 o 
   7   5  -4     3248.05     3281.80     80.48 o 
   8   5  -4      563.19      550.07     11.81 o 
   9   5  -4     1951.20     1939.99    116.68 o 
  10   5  -4      241.39      226.54     27.59 o 
  11   5  -4     1570.91     1557.61     63.96 o 
  12   5  -4      847.00      812.01     14.52 o 
  13   5  -4     1887.14     1786.40     14.85 o 
  14   5  -4      792.65      778.71     14.64 o 
  15   5  -4     4814.54     4618.99    189.26 o 
  16   5  -4      269.79      223.87     20.03 o 
  17   5  -4     1169.57     1194.23     17.57 o 
  18   5  -4      134.14      101.22     14.06 o 
  19   5  -4      390.94      405.57     21.09 o 
  20   5  -4      443.76      485.35     22.14 o 
  21   5  -4      371.30      407.33     21.44 o 
  22   5  -4     1059.41     1108.47     24.60 o 
   0   6  -4     3170.94     3073.78     22.49 o 
   1   6  -4      227.52      264.01     12.55 o 
   2   6  -4     4396.99     4371.25    101.39 o 
   3   6  -4      962.24      937.08     12.50 o 
   4   6  -4     1626.01     1574.01     14.16 o 
   5   6  -4     1107.74     1119.99     21.44 o 
   6   6  -4     1388.32     1413.51     17.75 o 
   7   6  -4      307.67      268.86     11.14 o 
   8   6  -4      292.24      292.57     11.25 o 
   9   6  -4      276.52      291.19     18.98 o 
  10   6  -4     1029.01     1031.55     38.13 o 
  11   6  -4      314.01      281.77     11.25 o 
  12   6  -4      521.15      489.41     14.76 o 
  13   6  -4      216.68      213.71     13.78 o 
  14   6  -4      328.41      344.54     17.57 o 
  15   6  -4       91.14       58.46     11.51 o 
  16   6  -4      256.87      310.29     40.07 o 
  17   6  -4      150.09      132.90     17.40 o 
  18   6  -4      700.09      743.84     42.70 o 
  19   6  -4      309.88      324.36     13.08 o 
  20   6  -4      204.92      216.84     13.00 o 
  21   6  -4       27.54       68.97     18.98 o 
  22   6  -4      417.85      385.97     14.17 o 
  23   6  -4       47.89       45.25     18.28 o 
   1   7  -4      144.22      144.56      9.57 o 
   2   7  -4      812.31      787.60     12.16 o 
   3   7  -4     1604.09     1550.26     44.11 o 
   4   7  -4      354.48      348.47     13.17 o 
   5   7  -4     1359.55     1451.67     34.79 o 
   6   7  -4      524.83      507.01     10.43 o 
   7   7  -4     1180.80     1143.75     13.71 o 
   8   7  -4      419.45      428.74     13.79 o 
   9   7  -4      703.96      697.80     56.76 o 
  10   7  -4      816.81      805.47     14.77 o 
  11   7  -4     3291.87     3168.44     95.95 o 
  12   7  -4      465.80      466.89     15.64 o 
  13   7  -4     1453.19     1445.81     14.59 o 
  14   7  -4      166.38      176.03     14.16 o 
  15   7  -4     1089.30     1183.38     68.18 o 
  16   7  -4      493.20      502.59     23.20 o 
  17   7  -4     1153.57     1161.99     17.14 o 
  18   7  -4       31.62       25.37     12.61 o 
  19   7  -4      981.02      936.49     28.47 o 
  20   7  -4      171.67      157.87     13.52 o 
  21   7  -4      369.63      376.48     39.36 o 
   0   8  -4     1737.04     1754.44     18.28 o 
   1   8  -4      773.05      765.42     56.76 o 
   2   8  -4     1762.07     1873.42     19.51 o 
   3   8  -4      138.70      158.94     31.45 o 
   4   8  -4      955.62      920.45     32.16 o 
   5   8  -4      793.91      731.40     14.66 o 
   6   8  -4     1026.22      965.90     38.66 o 
   7   8  -4      316.45      346.71     14.16 o 
   8   8  -4      633.65      696.58     37.43 o 
   9   8  -4      210.47      201.53     12.83 o 
  10   8  -4      104.03      118.87     16.87 o 
  11   8  -4       57.60       64.37     24.25 o 
  12   8  -4       16.21       30.87     14.54 o 
  13   8  -4       53.31       46.89     15.03 o 
  14   8  -4       89.82       53.53     12.35 o 
  15   8  -4      309.40      317.66     13.64 o 
  16   8  -4      442.33      447.33     15.46 o 
  17   8  -4      266.02      264.88     15.46 o 
  18   8  -4       18.75       25.35     13.52 o 
   1   9  -4       61.43       72.06     22.84 o 
   2   9  -4       96.66      113.43     11.88 o 
   3   9  -4       74.27       64.02     11.57 o 
   4   9  -4      336.18      378.67     13.00 o 
   5   9  -4      352.19      344.90     27.06 o 
   6   9  -4      348.87      336.56     28.29 o 
   7   9  -4     1490.86     1423.69     47.97 o 
   8   9  -4      895.34      883.10     32.68 o 
   9   9  -4     1983.73     1936.59     29.70 o 
  10   9  -4      394.99      399.12     13.31 o 
  11   9  -4      748.32      737.99     14.41 o 
  12   9  -4      290.15      292.16     15.11 o 
  13   9  -4      928.43      903.26     44.81 o 
  14   9  -4      202.32      172.93     13.71 o 
  15   9  -4      991.97      964.29     17.92 o 
   0  10  -4      297.50      292.76     21.79 o 
   1  10  -4      580.69      558.78     12.17 o 
   2  10  -4      876.93      860.08     25.66 o 
   3  10  -4      623.59      610.36     45.86 o 
   4  10  -4      674.47      627.05     16.52 o 
   5  10  -4      397.92      413.58     28.82 o 
   6  10  -4      305.95      316.94     13.52 o 
   7  10  -4       45.62       54.46     15.64 o 
   8  10  -4      233.28      216.42     18.63 o 
   9  10  -4       31.25       73.58     33.91 o 
  10  10  -4       49.62       56.84     20.03 o 
  11  10  -4        6.63       31.64     15.46 o 
   8   0  -3     6123.44     7269.74     73.10 o 
  10   0  -3     8853.05     9542.56     66.07 o 
  14   0  -3     6421.20     6522.56     47.45 o 
  16   0  -3     2455.94     2634.12     33.39 o 
  18   0  -3      621.07      623.12     22.14 o 
  20   0  -3     1701.16     1788.53     27.06 o 
  22   0  -3      221.26      214.03     20.38 o 
  24   0  -3      590.86      600.63     24.25 o 
  26   0  -3      307.48      303.65     28.47 o 
  28   0  -3      114.24      122.30     25.66 o 
   0   1  -3      911.02      946.10     27.76 o 
   1   1  -3    12164.89    12737.25     71.52 o 
   2   1  -3     1747.78     1780.52     31.10 o 
   3   1  -3     9064.85     9217.47    280.81 o 
   4   1  -3     7084.96     7740.34    307.34 o 
   5   1  -3     1361.29     1281.48     35.85 o 
   6   1  -3      306.46      422.79     19.68 o 
   7   1  -3     8663.53     8872.67    301.19 o 
   8   1  -3    11216.04    12125.50     52.01 o 
   9   1  -3      111.99      108.28     10.40 o 
  10   1  -3     1380.21     1650.76     31.98 o 
  11   1  -3     2661.66     2942.69     34.79 o 
  12   1  -3      456.06      464.83     17.92 o 
  13   1  -3     1633.87     1849.55     27.24 o 
  14   1  -3     1111.10     1170.14     57.99 o 
  15   1  -3     1061.38     1057.00     17.81 o 
  16   1  -3     2746.18     2821.50     88.57 o 
  17   1  -3     1267.16     1340.53     17.64 o 
  18   1  -3      799.98      809.59     15.65 o 
  19   1  -3      758.56      824.76     17.06 o 
  20   1  -3      869.68      866.99     17.39 o 
  21   1  -3      438.50      500.94     20.74 o 
  22   1  -3      285.48      302.76     29.87 o 
  23   1  -3      272.69      295.22     15.53 o 
  24   1  -3      362.93      348.27     16.28 o 
  25   1  -3     1391.72     1397.27     21.44 o 
  26   1  -3       93.78       71.70     18.21 o 
  27   1  -3      836.45      850.35     19.63 o 
  28   1  -3      109.15       92.66     18.02 o 
   1   2  -3     5593.06     5898.27     29.00 o 
   2   2  -3      407.04      424.09     14.54 o 
   3   2  -3     2971.23     3269.21    107.54 o 
   4   2  -3     3038.17     3282.12     68.53 o 
   5   2  -3     1877.27     1891.61     31.28 o 
   6   2  -3     5294.06     5332.38    267.80 o 
   7   2  -3      710.43      752.10     20.03 o 
   8   2  -3     9823.08    10035.30     42.53 o 
   9   2  -3     1106.84     1190.36     17.92 o 
  10   2  -3     3543.85     3433.66     27.76 o 
  11   2  -3      279.08      304.00     13.36 o 
  12   2  -3     1377.60     1287.36     21.09 o 
  13   2  -3      762.55      796.39     19.33 o 
  14   2  -3     1223.95     1195.98     21.09 o 
  21   2  -3      304.80      -13.71     17.92 o 
  22   2  -3      669.50       97.81     81.54 o 
  23   2  -3      183.27      129.67     97.00 o 
  24   2  -3      225.62      210.22     82.41 o 
  25   2  -3      119.52      168.47     16.40 o 
  26   2  -3      203.16      204.01     17.02 o 
  27   2  -3      226.18      239.42     30.40 o 
   0   3  -3      857.86      842.78     17.57 o 
   1   3  -3     2270.83     2171.44     45.69 o 
   2   3  -3      402.77      412.08     10.44 o 
   3   3  -3     6359.28     5999.36     25.32 o 
   4   3  -3     3544.55     4061.28    120.72 o 
   5   3  -3     8297.57     8193.11    509.60 o 
   6   3  -3     5142.99     5673.23    282.04 o 
   7   3  -3      847.42      757.28     27.76 o 
   8   3  -3        1.25        4.92     11.95 o 
   9   3  -3     2062.70     1970.06     45.86 o 
  10   3  -3      565.91      527.47     20.91 o 
  11   3  -3      742.73      774.16     21.09 o 
  12   3  -3      536.59      567.12     11.70 o 
  13   3  -3     1238.90     1199.51     19.51 o 
  14   3  -3       85.08       96.16     10.60 o 
  15   3  -3      303.43      308.20     11.37 o 
  16   3  -3       33.75       15.46     18.63 o 
  17   3  -3      543.36      579.89     20.03 o 
  18   3  -3      130.17      130.74     13.71 o 
  25   3  -3      384.94        4.92     20.74 o 
  26   3  -3      109.80       31.10     47.62 o 
  27   3  -3      192.91      191.61     82.24 o 
   1   4  -3     1687.88     1713.89     31.28 o 
   2   4  -3      583.20      599.73     13.66 o 
   3   4  -3     2449.46     2512.59     60.45 o 
   4   4  -3     2040.21     1905.54     26.71 o 
   5   4  -3      717.80      704.13     13.92 o 
   6   4  -3      305.70      230.64     20.21 o 
   7   4  -3       16.41        8.43      9.88 o 
   8   4  -3     1970.97     1708.99     38.48 o 
   9   4  -3      167.28      191.54     17.22 o 
  10   4  -3     1491.01     1401.58     17.57 o 
  11   4  -3     1059.84      997.41     50.26 o 
  12   4  -3     2937.60     2783.57     17.64 o 
  13   4  -3      250.81      264.24     10.99 o 
  14   4  -3      821.63      868.47     13.06 o 
  15   4  -3      578.50      616.35     19.15 o 
  16   4  -3     1120.86     1098.11     39.71 o 
  17   4  -3       82.64      104.71     23.72 o 
  18   4  -3     1293.25     1229.50     20.38 o 
  19   4  -3      259.76      234.36     23.02 o 
  20   4  -3      813.48      808.98     20.21 o 
  21   4  -3        1.70       -0.35     20.38 o 
  22   4  -3      513.30      496.25     22.84 o 
  23   4  -3      456.94      406.63     23.20 o 
  24   4  -3       88.55       63.96     22.14 o 
   0   5  -3    10043.53    10252.14     37.96 o 
   1   5  -3     6344.48     6047.34     93.66 o 
   2   5  -3     2827.66     2896.19     30.58 o 
   3   5  -3     2226.99     2139.28     15.35 o 
   4   5  -3      109.73      116.95      8.70 o 
   5   5  -3     1871.28     1853.79     36.02 o 
   6   5  -3      643.48      660.77     18.10 o 
   7   5  -3      786.51      772.09     14.04 o 
   8   5  -3      607.19      575.96     11.99 o 
   9   5  -3      189.79      181.91     15.11 o 
  10   5  -3      113.72      118.66     10.14 o 
  11   5  -3      144.39      147.26     17.57 o 
  12   5  -3      336.52      328.61     13.36 o 
  13   5  -3     1158.80     1075.44     21.44 o 
  14   5  -3       96.25      110.59     15.82 o 
  15   5  -3       14.87       27.59     13.17 o 
  16   5  -3      291.27      306.88     14.03 o 
  17   5  -3     1860.73     1863.54     14.59 o 
  18   5  -3      301.65      295.98     14.27 o 
  19   5  -3      489.59      481.58     15.27 o 
  20   5  -3       71.29       90.21     11.83 o 
  21   5  -3      598.01      600.87     16.40 o 
  22   5  -3       80.64       85.98     18.63 o 
  23   5  -3      428.88      456.53     24.60 o 
  24   5  -3      307.90      223.52     24.60 o 
  25   5  -3     1255.98     1216.37     40.07 o 
   1   6  -3      716.74      752.70     13.67 o 
   2   6  -3       56.76       80.66     12.55 o 
   3   6  -3       57.75       62.46     10.08 o 
   4   6  -3     1109.38     1047.24     34.62 o 
   5   6  -3      774.62      740.97     11.91 o 
   6   6  -3      752.25      718.93     14.76 o 
   7   6  -3      152.95      136.58     10.26 o 
   8   6  -3      229.30      215.45     38.31 o 
   9   6  -3      813.81      787.01     22.14 o 
  10   6  -3       57.71       93.03     12.67 o 
  11   6  -3      105.64       85.95     10.73 o 
  12   6  -3      976.55      950.94     14.90 o 
  13   6  -3      180.54      167.31      9.94 o 
  14   6  -3     1920.87     1872.37     66.07 o 
  15   6  -3      323.70      296.62     14.76 o 
  16   6  -3     1315.42     1295.44     17.92 o 
  17   6  -3       65.33       82.24     19.68 o 
  18   6  -3     1059.18     1108.12     17.57 o 
  19   6  -3       83.93       78.72     14.76 o 
  20   6  -3      915.01      912.36     24.25 o 
  21   6  -3        0.59       20.03     22.14 o 
  22   6  -3        8.50       -1.41     16.52 o 
  23   6  -3       24.62       58.69     16.52 o 
   0   7  -3      322.34      298.03     13.71 o 
   1   7  -3     1646.62     1640.02     20.74 o 
   2   7  -3      223.07      241.95     12.78 o 
   3   7  -3     2342.83     2212.49     16.64 o 
   4   7  -3      772.82      776.73     27.59 o 
   5   7  -3      223.35      223.06      9.57 o 
   6   7  -3      182.74      204.92     10.78 o 
   7   7  -3     1894.90     1862.80     17.75 o 
   8   7  -3      595.45      596.03     27.06 o 
   9   7  -3      947.45      894.64     37.43 o 
  10   7  -3      121.50      139.17     11.37 o 
  11   7  -3      256.10      252.32     11.44 o 
  12   7  -3        7.05       36.31     13.54 o 
  13   7  -3      224.38      218.20     20.21 o 
  14   7  -3      232.99      224.88     11.96 o 
  15   7  -3       89.38       82.96     14.66 o 
  16   7  -3      149.68      158.18     12.54 o 
  17   7  -3       61.12       74.02     11.96 o 
  18   7  -3      297.31      287.66     18.80 o 
  19   7  -3      510.14      539.31     43.76 o 
  20   7  -3       54.76       46.01     18.45 o 
  21   7  -3      561.72      527.07     20.21 o 
   1   8  -3       58.21       55.31     27.06 o 
   2   8  -3       78.47       81.13     11.60 o 
   3   8  -3       90.15      105.29     10.92 o 
   4   8  -3       64.97       82.01     13.88 o 
   5   8  -3      119.62      150.20     13.00 o 
   6   8  -3      156.56      149.37     16.17 o 
   7   8  -3      432.86      384.08     37.78 o 
   8   8  -3      596.97      562.98     31.81 o 
   9   8  -3     1434.23     1411.68     62.38 o 
  10   8  -3     1066.30     1065.22     51.31 o 
  11   8  -3      422.48      400.88     12.47 o 
  12   8  -3      463.50      470.23     12.54 o 
  13   8  -3      135.91      146.95     14.91 o 
  14   8  -3      779.00      862.05     16.15 o 
  15   8  -3      211.86      175.86     12.87 o 
  16   8  -3      736.38      769.47     41.65 o 
  17   8  -3       51.96       40.52     13.20 o 
  18   8  -3      220.35      226.64     22.32 o 
  19   8  -3      217.07      245.70     19.15 o 
   0   9  -3      745.40      845.24     21.09 o 
   1   9  -3      223.68      234.93     49.20 o 
   2   9  -3      172.76      185.56     15.64 o 
   3   9  -3      820.61      750.37     11.54 o 
   4   9  -3      671.63      669.99     14.59 o 
   5   9  -3     2314.37     2377.59     20.91 o 
   6   9  -3      225.19      251.30     14.54 o 
   7   9  -3      586.80      588.05     15.02 o 
   8   9  -3      143.35      176.53     16.87 o 
   9   9  -3      264.38      270.46     12.32 o 
  10   9  -3       40.78       35.69     15.46 o 
  11   9  -3      158.65      153.37     27.59 o 
  12   9  -3      153.39      185.15     12.87 o 
  13   9  -3       92.53       90.32     15.53 o 
  14   9  -3       16.62       35.06     16.03 o 
  15   9  -3       33.09       49.71     16.13 o 
  16   9  -3      266.24      271.40     14.74 o 
   1  10  -3      122.82      115.20     58.87 o 
   2  10  -3      114.70      109.47     22.67 o 
   3  10  -3       75.20      113.96     15.66 o 
   4  10  -3      156.27      166.44     11.06 o 
   5  10  -3      528.71      504.69     37.61 o 
   6  10  -3       66.91       65.52     15.66 o 
   7  10  -3      282.83      272.10     35.32 o 
   8  10  -3      636.40      634.61     16.34 o 
   9  10  -3       62.13       68.97     17.92 o 
  10  10  -3      628.71      594.44     53.24 o 
  11  10  -3      240.43      218.83     28.12 o 
  12  10  -3     1026.96     1116.51     18.26 o 
   0  11  -3     1913.42     2039.46     27.76 o 
   1  11  -3     1236.54     1173.55     39.71 o 
   2  11  -3      213.21      210.66     14.16 o 
   6   0  -2     9513.95     9928.10     84.35 o 
   8   0  -2     5313.47     5943.72     52.72 o 
   1   1  -2      107.94      119.15     15.90 o 
   2   1  -2    14979.56    15961.18    804.64 o 
   3   1  -2     1924.15     1939.77    113.52 o 
   4   1  -2    11090.41    11611.20     55.88 o 
   5   1  -2     3256.18     3443.15     34.09 o 
   6   1  -2     7412.02     8111.11     43.23 o 
   7   1  -2     4962.23     5242.22     36.20 o 
   8   1  -2     1034.33     1242.37     22.84 o 
   9   1  -2     9229.34     9875.04     42.17 o 
  10   1  -2     1011.50     1103.20     17.92 o 
   0   2  -2     5137.14     4815.56     41.12 o 
   1   2  -2     2287.35     2367.07     24.25 o 
   2   2  -2     3129.39     2974.06     73.63 o 
   3   2  -2     6949.66     6762.76    264.29 o 
   4   2  -2      608.68      495.54     16.52 o 
   5   2  -2     4568.08     4283.14     26.71 o 
   6   2  -2     3699.25     3610.23     75.56 o 
   7   2  -2     1132.22     1276.39     27.41 o 
   8   2  -2     3678.51     3661.31     66.25 o 
   9   2  -2     2662.98     2921.16     33.56 o 
  10   2  -2      544.63      510.27     16.34 o 
  11   2  -2     1543.62     1729.58     20.91 o 
  12   2  -2      304.51      327.06     13.53 o 
  13   2  -2      962.98      931.76     27.06 o 
  14   2  -2       73.22       72.00     13.18 o 
  15   2  -2      186.31      208.41     26.89 o 
  16   2  -2      432.31      467.08     20.38 o 
  17   2  -2     1050.70     1077.15     42.17 o 
  18   2  -2      244.34      243.02     14.17 o 
  19   2  -2      282.37      290.18     14.41 o 
  20   2  -2     2133.38     2167.82     61.68 o 
  21   2  -2      643.55      606.43     15.65 o 
  22   2  -2     1781.07     1806.24     18.76 o 
  23   2  -2      336.36      341.51     20.21 o 
  24   2  -2     1273.15     1331.29     26.01 o 
  25   2  -2      195.11      215.44     22.84 o 
   1   3  -2     3765.02     3729.62     21.55 o 
   2   3  -2     4032.03     4117.30     60.27 o 
   3   3  -2     7439.72     7443.98    321.75 o 
   4   3  -2     1224.57     1217.97     15.90 o 
   5   3  -2     9603.00    10080.63     41.82 o 
   6   3  -2     1570.55     1735.58     60.10 o 
   7   3  -2    13844.61    14297.54     36.76 o 
   8   3  -2      623.63      626.21     12.24 o 
   9   3  -2     8041.82     8281.79    170.10 o 
  10   3  -2     1378.31     1393.28     24.43 o 
  11   3  -2      866.39      759.62     12.49 o 
  12   3  -2       64.45       92.19     12.05 o 
  13   3  -2     1555.81     1519.95     20.21 o 
  14   3  -2      506.94      501.03     11.70 o 
  15   3  -2     2262.17     2291.24     59.22 o 
  16   3  -2     1034.93      969.91     13.06 o 
  17   3  -2     2586.47     2515.00     17.14 o 
  18   3  -2     1516.93     1472.33     16.49 o 
  19   3  -2     4565.17     4548.81     33.04 o 
  20   3  -2      332.79      375.00     20.38 o 
  21   3  -2      774.63      805.52     19.51 o 
  22   3  -2       11.37        6.68     14.66 o 
  23   3  -2      175.73      177.59     25.48 o 
  24   3  -2       92.83       88.09     18.98 o 
  25   3  -2      197.04      194.36     16.52 o 
  26   3  -2      116.02      120.29     23.20 o 
  27   3  -2      115.40      105.79     24.95 o 
   0   4  -2      565.47      505.03     19.33 o 
   1   4  -2     1965.86     1900.42     28.29 o 
   2   4  -2     7195.69     6733.63    181.35 o 
   3   4  -2      359.96      341.52     10.98 o 
   4   4  -2     3715.94     3509.58    132.85 o 
   5   4  -2      350.28      298.30     12.40 o 
   6   4  -2     1228.16     1067.70     16.87 o 
   7   4  -2      615.03      732.42     19.68 o 
   8   4  -2      789.07      722.18     13.91 o 
   9   4  -2     3181.67     3201.94    107.37 o 
  10   4  -2      558.25      570.79     12.14 o 
  11   4  -2      402.70      391.89     19.33 o 
  12   4  -2      272.39      278.58     21.44 o 
  13   4  -2      613.04      594.09     14.04 o 
  14   4  -2      985.85      950.74     15.64 o 
  15   4  -2      860.27      855.51     12.83 o 
  16   4  -2      515.95      490.20     14.03 o 
  17   4  -2      135.60      135.14     11.04 o 
  18   4  -2      932.27      984.55     36.73 o 
  19   4  -2      156.30      136.98     11.70 o 
  20   4  -2     1765.17     1679.70     50.26 o 
  21   4  -2      481.97      470.64     12.80 o 
  22   4  -2     1061.78     1071.22     19.68 o 
  23   4  -2      253.37      258.94     15.78 o 
  24   4  -2      852.05      803.91     18.02 o 
  25   4  -2      237.55      229.35     17.15 o 
  26   4  -2      962.69      931.19     19.38 o 
   1   5  -2     1835.93     1809.90     40.42 o 
   2   5  -2      886.12      910.08     31.81 o 
   3   5  -2     3344.00     3349.20     17.76 o 
   4   5  -2      471.74      493.46     17.57 o 
   5   5  -2      499.92      503.37     35.14 o 
   6   5  -2     1341.98     1376.36     36.38 o 
   7   5  -2     1183.72     1105.83     23.90 o 
   8   5  -2      672.76      548.61     18.98 o 
   9   5  -2     1351.64     1199.50     21.09 o 
  10   5  -2     1044.96     1086.13     14.66 o 
  11   5  -2     4231.47     4380.16     98.41 o 
  12   5  -2      519.24      567.80     22.32 o 
  13   5  -2     4048.00     3987.86     25.13 o 
  14   5  -2     1689.16     1674.40     14.91 o 
  15   5  -2     2905.75     2903.79     33.91 o 
  16   5  -2      226.46      236.72     11.51 o 
  17   5  -2     1001.13      962.03     15.53 o 
  18   5  -2      129.67      148.79     18.80 o 
  19   5  -2      818.58      787.82     33.56 o 
  20   5  -2       42.13       61.87     14.66 o 
  21   5  -2      272.91      283.98     22.49 o 
  22   5  -2     1098.45     1090.77     83.47 o 
  23   5  -2       28.13       35.76     12.87 o 
  24   5  -2      837.18      750.70     26.36 o 
  25   5  -2       77.55       83.01     17.15 o 
   0   6  -2     5394.51     5174.04     29.87 o 
   1   6  -2     1192.38     1089.22     11.55 o 
   2   6  -2     5541.97     5318.89     20.06 o 
   3   6  -2      819.89      783.15     12.24 o 
   4   6  -2     1531.54     1462.14     49.73 o 
   5   6  -2      229.99      231.43     10.78 o 
   6   6  -2      512.24      491.87     15.46 o 
   7   6  -2      139.40      134.77     12.55 o 
   8   6  -2     1146.94     1107.51     30.05 o 
   9   6  -2      767.81      752.80     12.16 o 
  10   6  -2     1469.36     1389.95     36.55 o 
  11   6  -2      339.32      377.11     18.98 o 
  12   6  -2     1176.76     1109.53     16.87 o 
  13   6  -2      587.77      613.28     20.03 o 
  14   6  -2      911.71      883.94     19.15 o 
  15   6  -2      258.74      279.18     25.13 o 
  16   6  -2      533.59      563.56     12.75 o 
  17   6  -2      167.36      165.01     14.29 o 
  18   6  -2      694.87      646.28     15.99 o 
  19   6  -2       88.91      107.97     25.83 o 
  20   6  -2      102.50      123.74     12.54 o 
  21   6  -2       64.47       53.88     15.53 o 
  22   6  -2      613.44      603.41     17.14 o 
  23   6  -2      352.91      363.43     61.68 o 
   1   7  -2      172.69      132.01     14.23 o 
   2   7  -2      249.48      266.57     12.67 o 
   3   7  -2     1397.70     1436.96     21.09 o 
   4   7  -2      191.47      200.99     25.83 o 
   5   7  -2       84.24      135.16     62.03 o 
   6   7  -2      266.74      275.61     12.65 o 
   7   7  -2     2236.73     2205.72     15.10 o 
   8   7  -2     1231.04     1142.95     13.24 o 
   9   7  -2     1059.61      972.64     17.57 o 
  10   7  -2      101.27      130.64     10.92 o 
  11   7  -2     2526.04     2407.99     79.08 o 
  12   7  -2      337.49      337.57     10.68 o 
  13   7  -2     1468.69     1452.85     36.20 o 
  14   7  -2       57.38       60.65      9.93 o 
  15   7  -2     1416.50     1392.44     23.55 o 
  16   7  -2      127.97      136.71     20.38 o 
  17   7  -2      671.59      621.71     16.87 o 
  18   7  -2      651.94      642.10     22.49 o 
  19   7  -2      172.96      139.53     16.52 o 
  20   7  -2      276.37      296.62     23.90 o 
  21   7  -2       46.20       67.13     23.55 o 
  22   7  -2      186.23      216.49     17.57 o 
   0   8  -2      635.71      590.79     19.33 o 
   1   8  -2       91.32       66.14     12.92 o 
   2   8  -2     1307.32     1329.42     65.55 o 
   3   8  -2      491.97      511.43     43.23 o 
   4   8  -2     2465.03     2385.46     14.41 o 
   5   8  -2     1821.95     1703.31     34.27 o 
   6   8  -2     3603.88     3494.24     16.26 o 
   7   8  -2     1083.35     1068.78     15.38 o 
   8   8  -2     1263.69     1201.59     73.10 o 
   9   8  -2      465.02      449.67     12.03 o 
  10   8  -2      153.21      186.28     20.38 o 
  11   8  -2       91.17       98.06     13.92 o 
  12   8  -2      346.59      334.38     15.64 o 
  13   8  -2      294.44      259.55     35.50 o 
  14   8  -2       15.13       43.79     17.57 o 
  15   8  -2       98.57       99.44     19.51 o 
  16   8  -2      445.99      420.95     35.85 o 
  17   8  -2     1196.26     1174.81     36.55 o 
  18   8  -2      786.64      732.96     25.66 o 
  19   8  -2      311.20      297.53     53.77 o 
   1   9  -2        3.53       14.31     14.94 o 
   2   9  -2       99.67       94.38     12.83 o 
   3   9  -2      352.58      350.47     11.88 o 
   4   9  -2       67.65       64.60      9.81 o 
   5   9  -2      501.89      490.42     24.95 o 
   6   9  -2      320.37      289.93     46.74 o 
   7   9  -2      557.86      551.28     12.73 o 
   8   9  -2       52.45       43.79     15.46 o 
   9   9  -2      539.21      526.00     19.86 o 
  10   9  -2       87.79      103.41     12.21 o 
  11   9  -2      831.95      824.00     16.89 o 
  12   9  -2      368.64      445.53     18.45 o 
  13   9  -2      139.16      136.77     15.66 o 
  14   9  -2      385.18      360.44     43.40 o 
  15   9  -2      233.88      202.68     13.52 o 
  16   9  -2      225.21      249.23     22.67 o 
   0  10  -2     1836.31     1816.29     24.95 o 
   1  10  -2     1660.02     1660.60     15.71 o 
   2  10  -2     2474.34     2503.24     16.88 o 
   3  10  -2     1243.71     1271.52     15.03 o 
   4  10  -2      458.08      446.88     13.39 o 
   5  10  -2       16.71       18.27     36.20 o 
   6  10  -2      454.56      485.45     34.97 o 
   7  10  -2       92.38      116.59     16.52 o 
   8  10  -2      334.36      359.42     26.18 o 
   9  10  -2      218.97      219.63     13.50 o 
  10  10  -2      177.98      170.00     13.57 o 
  11  10  -2       52.29       53.82     13.46 o 
  12  10  -2      179.11      212.49     16.77 o 
   1  11  -2       40.64       56.13     20.21 o 
   2  11  -2       25.39       43.04     13.46 o 
   3  11  -2      164.47      150.98     13.97 o 
   4  11  -2       89.87       96.14     13.71 o 
  12   0  -1    11297.80    11667.78     52.72 o 
  14   0  -1    21065.13    22271.02     67.13 o 
  16   0  -1     5355.70     5181.42     31.98 o 
  18   0  -1      296.30      273.08     19.68 o 
  20   0  -1     1136.06     1185.09     22.84 o 
  22   0  -1     5127.56     5138.20     34.44 o 
  24   0  -1     5046.59     4834.19     34.79 o 
  26   0  -1      422.33      451.61     23.90 o 
  28   0  -1      393.97      419.98     25.30 o 
   0   1  -1      575.28      541.94     27.06 o 
   1   1  -1    23887.48    22855.79   1661.83 o 
   2   1  -1     2740.47     2526.92     37.61 o 
   3   1  -1    16290.53    17152.50     79.78 o 
   4   1  -1     2024.61     1943.17     32.68 o 
   5   1  -1      287.16      303.65     22.49 o 
   6   1  -1     2000.21     2165.98     27.06 o 
   7   1  -1     2104.09     1944.57     27.41 o 
   8   1  -1      638.65      667.27     13.34 o 
   9   1  -1     1037.73     1011.32     42.17 o 
  10   1  -1     1425.74     1530.07     35.50 o 
  11   1  -1      399.31      410.14     18.98 o 
  12   1  -1      261.46      315.95     18.63 o 
  13   1  -1      431.65      457.36     23.20 o 
  14   1  -1     3056.11     3299.57     21.00 o 
  15   1  -1     2040.88     2092.90     18.39 o 
  16   1  -1      794.68      817.79     15.03 o 
  17   1  -1      375.98      350.51     14.29 o 
  18   1  -1       58.13       51.14     13.17 o 
  19   1  -1     2061.64     2045.65     38.66 o 
  20   1  -1      135.66      136.95     14.17 o 
  21   1  -1     2558.52     2562.65     19.63 o 
  22   1  -1      927.83      918.83     65.90 o 
  23   1  -1     2223.60     2320.08     77.49 o 
  24   1  -1      182.00      213.88     15.66 o 
  25   1  -1     2564.53     2664.91     94.89 o 
  26   1  -1      207.52      212.77     20.91 o 
  27   1  -1     2321.53     2436.82     21.62 o 
  28   1  -1       71.77       84.93     19.51 o 
   1   2  -1       35.85       48.13     12.16 o 
   2   2  -1      562.08      638.23     19.33 o 
   3   2  -1    25940.28    25992.01   1072.80 o 
   4   2  -1     9081.15     9755.13     63.44 o 
   5   2  -1    17930.71    19906.24    649.13 o 
   6   2  -1    18343.82    18664.92    373.77 o 
   7   2  -1      481.13      593.30     33.74 o 
   8   2  -1     6765.04     6780.66     78.55 o 
   9   2  -1      202.62      247.52     12.80 o 
  10   2  -1    10014.64    10406.79    158.86 o 
  11   2  -1      672.40      668.80     25.83 o 
  12   2  -1     3478.88     3459.01     20.59 o 
  13   2  -1      255.83      303.74     12.92 o 
  14   2  -1     1105.31     1056.88     13.59 o 
  15   2  -1      782.88      751.74     14.54 o 
  16   2  -1     4749.88     4747.38     30.58 o 
  17   2  -1      282.97      302.25     14.76 o 
  18   2  -1     4898.22     4882.24     23.60 o 
  19   2  -1     1243.24     1213.01     16.52 o 
  20   2  -1     2710.28     2689.62    100.34 o 
  21   2  -1      224.41      222.99     14.29 o 
  22   2  -1      339.67      347.86     14.91 o 
  23   2  -1       99.48       97.88     14.54 o 
  24   2  -1       16.54       18.60     27.59 o 
  25   2  -1      146.04      136.56     16.03 o 
  26   2  -1     1153.83     1128.43     38.66 o 
  27   2  -1       61.27       87.02     30.40 o 
  28   2  -1     1594.28     1445.02     95.95 o 
   0   3  -1     1358.36     1359.76     23.90 o 
   1   3  -1      494.22      404.37     11.99 o 
   2   3  -1      173.48      168.40     10.71 o 
   3   3  -1     2713.09     2554.34     28.12 o 
   4   3  -1      516.04      611.49     14.29 o 
   5   3  -1    22821.03    22400.41     69.24 o 
   6   3  -1     3059.20     3414.63     26.18 o 
   7   3  -1    15138.94    15904.06     38.07 o 
   8   3  -1      518.05      514.57     11.90 o 
   9   3  -1     1580.71     1540.12     16.69 o 
  10   3  -1     1080.97     1095.71     24.78 o 
  11   3  -1      409.68      374.24     13.36 o 
  12   3  -1       57.84       65.98     10.34 o 
  13   3  -1      208.39      218.78     10.78 o 
  14   3  -1      354.50      357.06     15.46 o 
  15   3  -1       35.67       57.97     30.22 o 
  16   3  -1      100.61      113.67     10.72 o 
  17   3  -1     3250.42     3215.47     24.60 o 
  18   3  -1      121.43      113.66     28.47 o 
  19   3  -1     2902.52     3000.68     28.12 o 
  20   3  -1      502.86      491.33     20.74 o 
  21   3  -1     1400.56     1405.13     17.40 o 
  22   3  -1       87.77      103.78     14.78 o 
  23   3  -1     2727.60     2622.98     62.03 o 
  24   3  -1        7.25       27.23     15.53 o 
  25   3  -1      757.29      697.31     25.13 o 
  26   3  -1       13.19      -14.92     16.40 o 
  27   3  -1      550.87      517.75     18.26 o 
   1   4  -1       36.54       24.12      9.14 o 
   2   4  -1     6535.88     6044.48    147.26 o 
   3   4  -1      856.34      814.81     14.16 o 
   4   4  -1     1062.34     1045.56     21.09 o 
   5   4  -1     1306.13     1283.49     22.14 o 
   6   4  -1    13616.78    13603.80    153.06 o 
   7   4  -1     3748.45     3975.30     19.66 o 
   8   4  -1     7811.59     8255.48    156.75 o 
   9   4  -1     3844.27     4132.45     49.73 o 
  10   4  -1     3556.32     3789.69     43.58 o 
  11   4  -1     2127.23     2105.78     16.34 o 
  12   4  -1     6380.61     6314.87     81.01 o 
  13   4  -1      641.94      641.69     12.16 o 
  14   4  -1     2996.72     2965.96     22.67 o 
  15   4  -1     2135.13     2205.44     37.43 o 
  16   4  -1     2911.32     2834.53     33.39 o 
  17   4  -1      492.20      442.73     47.80 o 
  18   4  -1     1810.18     1852.93     19.33 o 
  19   4  -1      426.38      389.37     14.54 o 
  20   4  -1     1145.36     1155.53     64.67 o 
  21   4  -1      194.90      193.48     26.18 o 
  22   4  -1      541.21      524.36     22.49 o 
  23   4  -1       36.90       30.22     16.87 o 
  24   4  -1       65.89       96.16     15.65 o 
  25   4  -1       51.69       59.52     16.28 o 
  26   4  -1      136.33      167.40     20.91 o 
   0   5  -1     4433.38     4521.40     29.52 o 
   1   5  -1    11272.88    10189.17    187.32 o 
   2   5  -1      629.42      569.29     10.89 o 
   3   5  -1     8991.57     8373.40    258.14 o 
   4   5  -1      172.60      175.12     10.20 o 
   5   5  -1     1124.54      999.81     12.58 o 
   6   5  -1      398.29      429.47     17.92 o 
   7   5  -1      354.48      330.71     17.92 o 
   8   5  -1      170.87      171.29      8.82 o 
   9   5  -1     2577.20     2598.29    107.19 o 
  10   5  -1      650.58      681.35     18.10 o 
  11   5  -1      542.20      565.61     11.81 o 
  12   5  -1      423.88      432.27     13.54 o 
  13   5  -1      629.16      642.90     23.55 o 
  14   5  -1      163.27      172.39     13.16 o 
  15   5  -1      545.84      525.41     14.03 o 
  16   5  -1      210.28      235.71     11.18 o 
  17   5  -1      514.15      527.43     12.50 o 
  18   5  -1      258.48      276.52     15.64 o 
  19   5  -1      690.60      678.65     13.34 o 
  20   5  -1      173.23      171.76     12.14 o 
  21   5  -1      420.41      465.52     27.41 o 
  22   5  -1      121.96       79.53     15.53 o 
  23   5  -1     1339.06     1388.30     18.14 o 
  24   5  -1      222.03      207.36     23.20 o 
  25   5  -1     1733.05     1627.51    111.41 o 
   1   6  -1      447.55      407.31     15.11 o 
   2   6  -1      161.90      171.51     12.43 o 
   3   6  -1       56.63       52.29     12.17 o 
   4   6  -1     1065.06     1028.82     21.79 o 
   5   6  -1      177.76      167.85     21.79 o 
   6   6  -1      146.69      142.40     11.42 o 
   7   6  -1      102.01       93.19      9.94 o 
   8   6  -1     3602.50     3423.12     22.84 o 
   9   6  -1     1090.23     1075.79     16.17 o 
  10   6  -1     5102.76     4928.05     69.76 o 
  11   6  -1     5403.92     5182.29    171.86 o 
  12   6  -1     6406.32     6421.52    119.67 o 
  13   6  -1     1584.12     1610.04     52.89 o 
  14   6  -1     8573.98     8426.05    225.46 o 
  15   6  -1      808.35      895.10     25.30 o 
  16   6  -1     1238.75     1216.02     16.02 o 
  17   6  -1       47.30       80.02     11.77 o 
  18   6  -1      930.57      938.87     30.22 o 
  19   6  -1      146.24      182.39     14.91 o 
  20   6  -1       37.99       90.18     34.44 o 
  21   6  -1       74.15       94.58     19.86 o 
  22   6  -1       24.18       21.87     23.02 o 
  23   6  -1       21.71       17.86     16.40 o 
  24   6  -1      133.93       97.82     14.30 o 
   0   7  -1      199.45      193.30     13.00 o 
   1   7  -1     3702.53     3597.47     55.70 o 
   2   7  -1     1876.75     1794.24     46.74 o 
   3   7  -1     4207.77     4064.43     89.27 o 
   4   7  -1     1318.52     1338.90     15.03 o 
   5   7  -1     2817.54     2692.06     46.57 o 
   6   7  -1      445.46      403.43     27.06 o 
   7   7  -1      563.74      522.99     20.91 o 
   8   7  -1      512.29      495.50     11.63 o 
   9   7  -1      197.64      199.66     13.17 o 
  10   7  -1      317.69      347.13     22.84 o 
  11   7  -1      535.25      495.54     15.46 o 
  12   7  -1       71.36      101.57     20.03 o 
  13   7  -1      491.62      466.73     15.11 o 
  14   7  -1       43.52       35.50     19.33 o 
  15   7  -1       95.03       89.30     17.40 o 
  16   7  -1       72.41       76.03     12.30 o 
  17   7  -1      623.81      604.32     15.90 o 
  18   7  -1       82.70       84.83     12.54 o 
  19   7  -1      314.10      343.91     13.31 o 
  20   7  -1      294.90      293.30     24.07 o 
  21   7  -1     1395.44     1403.37     35.67 o 
  22   7  -1       99.90      105.32     32.16 o 
   1   8  -1      121.48      109.48     10.78 o 
   2   8  -1        6.21       22.63     12.55 o 
   3   8  -1      551.28      560.33     34.97 o 
   4   8  -1     1367.64     1251.48     62.56 o 
   5   8  -1      662.41      637.40     46.39 o 
   6   8  -1     1717.60     1733.86     16.15 o 
   7   8  -1     2142.63     2110.18     72.05 o 
   8   8  -1     2857.86     2767.00     38.31 o 
   9   8  -1      131.25      112.65     12.13 o 
  10   8  -1     1313.07     1277.90     13.85 o 
  11   8  -1      512.72      498.95     13.00 o 
  12   8  -1      911.75      910.21     15.53 o 
  13   8  -1      250.42      258.11     22.84 o 
  14   8  -1      896.51      894.46     24.25 o 
  15   8  -1      629.63      606.19     13.46 o 
  16   8  -1     1350.60     1347.46     24.60 o 
  17   8  -1      781.50      743.32     23.55 o 
  18   8  -1     1542.22     1367.49     20.74 o 
  19   8  -1     1437.39     1505.61     26.36 o 
  20   8  -1      316.39      292.76     17.57 o 
   0   9  -1      549.23      533.15     20.38 o 
   1   9  -1     1039.43      994.46     15.28 o 
   2   9  -1      300.20      302.04     14.23 o 
   3   9  -1      571.80      590.71     12.47 o 
   4   9  -1      149.42      166.51      9.94 o 
   5   9  -1     1133.08     1096.54     13.50 o 
   6   9  -1      568.33      596.77     12.91 o 
   7   9  -1      673.96      628.18     15.03 o 
   8   9  -1      378.07      358.80     15.28 o 
   9   9  -1      916.54      879.94     55.35 o 
  10   9  -1      423.46      440.60     19.15 o 
  11   9  -1      189.70      185.13     12.13 o 
  12   9  -1      109.92      108.08     12.80 o 
  13   9  -1      155.64      155.09     15.53 o 
  14   9  -1      269.26      257.17     20.38 o 
  15   9  -1       96.51       98.47     13.46 o 
  16   9  -1       98.64      100.70     16.64 o 
  17   9  -1      515.00      545.36     85.40 o 
   1  10  -1      191.78      180.56     15.16 o 
   2  10  -1      761.53      735.40     13.93 o 
   3  10  -1      712.14      686.26     44.46 o 
   4  10  -1      673.47      718.34     12.04 o 
   5  10  -1       55.79       79.55     15.40 o 
   6  10  -1      623.61      605.03     32.33 o 
   7  10  -1      286.06      277.79     13.13 o 
   8  10  -1      312.11      301.92     29.17 o 
   9  10  -1       42.83       62.14     12.87 o 
  10  10  -1      381.10      397.25     47.09 o 
  11  10  -1      352.95      337.44     13.90 o 
  12  10  -1      418.63      446.55     17.02 o 
   0  11  -1      447.29      428.77     24.25 o 
   1  11  -1      784.80      769.03     24.25 o 
   2  11  -1      122.16      167.83     16.89 o 
   3  11  -1      325.31      326.94     17.05 o 
   4  11  -1      408.91      412.13     40.42 o 
   5  11  -1      474.67      466.32     14.67 o 
   4   0   0    23920.78    21990.21    105.79 o 
   6   0   0      895.25      899.01     25.66 o 
   8   0   0     1072.40     1198.09     24.60 o 
  10   0   0     6812.76     6833.59     39.71 o 
  12   0   0      188.22      188.38     18.28 o 
  14   0   0      465.79      464.27     19.68 o 
  16   0   0      792.66      805.17     20.74 o 
  18   0   0     1626.21     1561.49     23.55 o 
  20   0   0      489.33      526.82     21.09 o 
  22   0   0     4437.07     4374.14     28.47 o 
  24   0   0     5220.64     5313.22     34.79 o 
  26   0   0     3202.34     3370.40     31.28 o 
  28   0   0      889.36      945.05     26.71 o 
   1   1   0      253.44      254.39     14.86 o 
   2   1   0       44.15       67.30     15.28 o 
   3   1   0     2834.86     2907.13     26.96 o 
   4   1   0        0.47        8.84     12.87 o 
   5   1   0    12648.94    13326.61    136.71 o 
   6   1   0        0.05        8.47     13.41 o 
   7   1   0     1076.56     1055.25     21.44 o 
   8   1   0        0.78       11.60     12.43 o 
   9   1   0     4532.95     4374.58     43.93 o 
  10   1   0      250.30      284.67     11.22 o 
  11   1   0     7471.49     7365.47    135.66 o 
  12   1   0       65.78       53.07     17.92 o 
  13   1   0    14331.61    14475.99    106.31 o 
  14   1   0     1536.36     1581.49     23.20 o 
  15   1   0     2358.11     2343.41     60.10 o 
  16   1   0     1158.47     1093.86     15.53 o 
  17   1   0     5854.99     5985.61     24.97 o 
  18   1   0      495.14      512.18     12.24 o 
  19   1   0      138.31      149.20     23.20 o 
  20   1   0       66.34      105.84     13.54 o 
  21   1   0      649.15      656.51     24.07 o 
  22   1   0       74.69       86.34     32.16 o 
  23   1   0      289.17      285.85     26.01 o 
  24   1   0        3.12       15.46     14.66 o 
  25   1   0       76.53       69.88     17.92 o 
  26   1   0      280.59      309.09     19.33 o 
  27   1   0       81.99       79.31     16.40 o 
  28   1   0       85.08       75.36     17.14 o 
   0   2   0       46.97      115.98     22.14 o 
   1   2   0      181.80      155.67     11.55 o 
   2   2   0    33666.04    31269.88     94.54 o 
   3   2   0     1667.48     1736.60     19.51 o 
   5   2   0     9037.55     9841.97     44.46 o 
   6   2   0    33227.14    35144.97     89.97 o 
   7   2   0     3116.61     3312.99     20.63 o 
   8   2   0    10327.68    10543.32    185.04 o 
   9   2   0      586.14      568.10     13.67 o 
  10   2   0       29.78       44.06     11.55 o 
  11   2   0      227.41      241.56     12.67 o 
  12   2   0       17.12       27.84     12.30 o 
  13   2   0      127.34      144.71     10.60 o 
  14   2   0      148.99      152.78     11.11 o 
  15   2   0        3.90      -10.01     10.01 o 
  16   2   0      808.02      789.36     21.44 o 
  17   2   0      825.10      838.56     21.79 o 
  18   2   0     4490.46     4640.39     40.42 o 
  19   2   0     2547.16     2510.49     41.12 o 
  20   2   0     6435.41     6434.67     96.82 o 
  21   2   0       37.56       46.82     14.04 o 
  22   2   0     3157.12     3190.99     58.34 o 
  23   2   0        0.58       14.76     14.41 o 
  24   2   0      314.60      303.52     20.91 o 
  25   2   0     1106.19     1093.10     32.51 o 
  26   2   0     1759.22     1823.95     19.76 o 
  27   2   0     1696.63     1604.40     38.84 o 
  28   2   0      619.87      661.65     18.64 o 
   1   3   0      384.33      361.64     19.33 o 
   2   3   0     2508.27     2533.49    142.34 o 
   3   3   0      400.25      363.39     15.82 o 
   4   3   0     2797.93     2806.61     19.06 o 
   5   3   0     3255.44     2857.40     54.30 o 
   6   3   0       20.68       28.50      9.94 o 
   7   3   0     8660.14     8744.29    330.01 o 
   8   3   0      884.02      977.75     13.25 o 
   9   3   0    22207.25    22419.90     42.87 o 
  10   3   0     1200.28     1260.73     17.40 o 
  11   3   0     1107.45     1072.61     37.25 o 
  12   3   0      188.39      225.60     19.68 o 
  13   3   0       93.00       81.39     14.94 o 
  14   3   0      653.15      634.80     14.29 o 
  15   3   0     4312.46     4234.97     34.44 o 
  16   3   0      174.55      156.02     13.71 o 
  17   3   0     1110.45     1041.70     39.89 o 
  18   3   0       18.53       -0.61     14.59 o 
  19   3   0     3905.45     3860.83    122.48 o 
  20   3   0      695.94      651.94     21.79 o 
  21   3   0      760.20      824.66     16.69 o 
  22   3   0      147.40      134.97     16.52 o 
  23   3   0       36.04       46.70     10.56 o 
  24   3   0        8.55        3.69     15.16 o 
  25   3   0        6.13       31.10     21.44 o 
  26   3   0      179.67      179.51     16.65 o 
  27   3   0      487.94      513.70     17.77 o 
   0   4   0     3113.45     2797.54     26.36 o 
   1   4   0     1157.71     1018.43     13.34 o 
   2   4   0     9361.77     8272.78     37.25 o 
   3   4   0       16.80       59.75     17.57 o 
   4   4   0     3218.49     2956.08     61.86 o 
   5   4   0      625.17      618.09     20.91 o 
   6   4   0     8455.94     8674.51    205.42 o 
   7   4   0     2419.18     2489.79     41.47 o 
   8   4   0    19022.57    19935.68    205.77 o 
   9   4   0     5252.65     5470.84     21.94 o 
  10   4   0     3596.92     4021.25     58.16 o 
  11   4   0     1607.90     1653.37     14.94 o 
  12   4   0        0.41       11.87     14.06 o 
  13   4   0     1122.24     1134.52     13.59 o 
  14   4   0     4558.75     4389.68    134.43 o 
  15   4   0      805.76      751.41     14.54 o 
  16   4   0     4224.18     4216.84     80.83 o 
  17   4   0       59.91       35.38     13.54 o 
  18   4   0     1341.72     1395.33     18.80 o 
  19   4   0      248.75      254.00     14.17 o 
  20   4   0      726.55      721.01     13.53 o 
  21   4   0      619.11      596.63     15.40 o 
  22   4   0     1746.04     1688.36     25.66 o 
  23   4   0       13.62       16.52     14.76 o 
  24   4   0     1522.02     1549.14     18.63 o 
  25   4   0       35.25       51.81     16.03 o 
  26   4   0      910.29      967.93     18.64 o 
   1   5   0        5.64       25.36     10.01 o 
   2   5   0       13.95       30.51      9.62 o 
   3   5   0      178.52      142.39     12.30 o 
   4   5   0      486.25      496.95     14.41 o 
   5   5   0     1174.45     1159.27     17.22 o 
   6   5   0        5.70       19.80     11.80 o 
   7   5   0      635.12      609.76     15.82 o 
   8   5   0      238.79      245.14     12.30 o 
   9   5   0      715.84      655.55     11.99 o 
  10   5   0      221.48      234.64     19.33 o 
  11   5   0     5799.94     5618.25    123.71 o 
  12   5   0     2749.98     2746.39     37.61 o 
  13   5   0    10450.13     9912.38     30.58 o 
  14   5   0     1015.46      997.16     21.61 o 
  15   5   0     1612.44     1576.20     16.03 o 
  16   5   0        2.52        9.44     13.05 o 
  17   5   0     1063.89     1089.09     13.76 o 
  18   5   0      507.08      509.11     14.52 o 
  19   5   0      384.57      389.24     17.22 o 
  20   5   0      514.27      473.98     15.41 o 
  21   5   0      227.20      221.83     15.03 o 
  22   5   0        6.86        5.50     15.03 o 
  23   5   0      115.97       97.71     13.13 o 
  24   5   0       39.85       53.77     16.52 o 
  25   5   0      202.18      153.23     24.25 o 
   0   6   0    14456.94    13848.53     43.58 o 
   1   6   0     1986.51     1845.56     14.50 o 
   2   6   0     3826.32     3560.08    136.89 o 
   3   6   0        3.49       -1.00      9.62 o 
   4   6   0     4456.82     4030.98     19.38 o 
   5   6   0     1570.82     1414.98     55.70 o 
   6   6   0       10.17       42.17     16.87 o 
   7   6   0      195.15      187.32     17.57 o 
   8   6   0       12.59       26.93     11.60 o 
   9   6   0     1022.85      944.90     12.75 o 
  10   6   0      697.27      684.99     10.93 o 
  11   6   0     1918.63     1812.23     28.99 o 
  12   6   0       41.27       26.98     11.11 o 
  13   6   0     2379.44     2259.07     42.17 o 
  14   6   0      464.64      469.57     15.64 o 
  15   6   0      252.99      275.80     21.09 o 
  16   6   0        2.85        6.77     17.75 o 
  17   6   0      333.40      302.82     14.66 o 
  18   6   0     1256.38     1186.18     14.52 o 
  19   6   0        2.13        4.65     11.83 o 
  20   6   0      370.17      445.09     15.78 o 
  21   6   0       10.31        8.19     15.28 o 
  22   6   0     1169.83     1205.42     57.64 o 
  23   6   0       43.58       38.13     16.40 o 
  24   6   0     1708.52     1687.47    167.99 o 
   1   7   0     1487.12     1452.22     20.74 o 
   2   7   0      257.51      266.43     13.18 o 
   3   7   0       27.69       45.34     12.18 o 
   4   7   0        3.87       16.99     12.05 o 
   5   7   0      386.78      353.00     10.89 o 
   6   7   0      238.88      198.53     13.16 o 
   7   7   0     1921.27     1837.08     14.35 o 
   8   7   0      825.66      864.21     16.52 o 
   9   7   0     1908.93     1727.02     18.63 o 
  10   7   0       40.88       62.91     18.63 o 
  11   7   0     1414.83     1391.81     28.12 o 
  12   7   0      599.04      581.11     12.21 o 
  13   7   0     1846.79     1765.37     13.79 o 
  14   7   0      380.79      369.07     32.68 o 
  15   7   0     1217.70     1125.53     16.03 o 
  16   7   0     1001.88      868.05     46.04 o 
  17   7   0     1959.29     1901.93     18.14 o 
  18   7   0      324.63      339.82     13.06 o 
  19   7   0      464.44      468.85     16.15 o 
  20   7   0        6.52       25.19     25.83 o 
  21   7   0      528.46      546.84     17.52 o 
  22   7   0        8.05        4.43     29.70 o 
   0   8   0      409.32      426.31     14.06 o 
   1   8   0       13.09       31.60     10.89 o 
   2   8   0      737.35      724.71     13.53 o 
   3   8   0     1482.10     1310.77     15.64 o 
   4   8   0      727.53      699.51     12.24 o 
   5   8   0      284.65      295.21     21.97 o 
   6   8   0        9.84       29.60     13.71 o 
   7   8   0      441.59      415.59     26.53 o 
   8   8   0       38.79       24.04     12.30 o 
   9   8   0       51.59       69.66     11.04 o 
  10   8   0      142.37      138.83     13.92 o 
  11   8   0       84.64      108.85     11.51 o 
  12   8   0      321.00      332.82     20.38 o 
  13   8   0      358.51      398.19     15.82 o 
  14   8   0      426.18      439.31     22.14 o 
  15   8   0      886.40      875.11     17.92 o 
  16   8   0       12.64       20.38     21.44 o 
  17   8   0      609.96      599.22     17.22 o 
  18   8   0      786.71      849.45     24.95 o 
  19   8   0      260.55      198.56     49.20 o 
  20   8   0      891.82      911.64     31.63 o 
   1   9   0      189.70      191.27     11.37 o 
   2   9   0      255.76      264.15     19.86 o 
   3   9   0      694.44      701.45     36.38 o 
   4   9   0      233.26      246.22     35.14 o 
   5   9   0     1998.93     1941.92     81.71 o 
   6   9   0     1037.85     1019.36     13.24 o 
   7   9   0      844.53      756.13     13.16 o 
   8   9   0      732.33      714.55     21.97 o 
   9   9   0      806.73      799.05     21.97 o 
  10   9   0      369.08      357.31     13.06 o 
  11   9   0      494.00      502.81     12.83 o 
  12   9   0       44.77       79.11     12.22 o 
  13   9   0      210.39      206.74     29.17 o 
  14   9   0       23.36       43.50     14.06 o 
  15   9   0     1217.95     1261.59    109.13 o 
  16   9   0       58.12      115.20     16.40 o 
  17   9   0      850.27      738.70     62.21 o 
   0  10   0       72.16       78.72     21.09 o 
   1  10   0       51.97       77.19     20.21 o 
   2  10   0       11.51       23.55     11.25 o 
   3  10   0      126.27      145.75     15.41 o 
   4  10   0       10.47        2.81     15.41 o 
   5  10   0       54.90       73.05     12.61 o 
   6  10   0      956.47      977.84     48.32 o 
   7  10   0      509.34      516.94     25.30 o 
   8  10   0      963.97      939.48     29.52 o 
   9  10   0       76.68       48.45     15.29 o 
  10  10   0        8.14       35.93     12.81 o 
  11  10   0       97.57      129.84     16.15 o 
  12  10   0       20.67       25.83     26.89 o 
  13  10   0      112.72      112.59     14.16 o 
   1  11   0       36.52       44.99     16.40 o 
   2  11   0        0.26       -3.69     16.52 o 
   3  11   0       21.82       30.19     13.18 o 
   4  11   0      313.23      362.95     17.15 o 
   5  11   0      147.10      131.34     16.90 o 
   2   0   1     1707.85     1951.95     35.85 o 
   4   0   1     2499.63     2386.34     32.68 o 
   6   0   1     2356.78     2629.55     33.04 o 
   8   0   1     3268.85     3382.70     29.87 o 
  10   0   1    18621.78    19304.78     61.50 o 
  12   0   1    10843.90    10819.73     44.99 o 
  16   0   1     5498.87     5529.71     33.04 o 
  18   0   1      194.61      205.25     18.28 o 
  20   0   1     1505.76     1617.72     23.90 o 
  22   0   1     5615.92     5605.27     34.44 o 
  24   0   1     5252.51     4965.28     29.52 o 
  26   0   1      399.47      442.48     23.55 o 
  28   0   1      455.77      523.66     25.30 o 
   0   1   1      567.68      514.52     26.71 o 
   1   1   1    23854.05    22667.28   1432.16 o 
   2   1   1     2773.69     2546.67    145.32 o 
   3   1   1    16464.28    16567.98    799.90 o 
   4   1   1     1992.25     2013.57     68.88 o 
   5   1   1      235.15      271.83     22.67 o 
   6   1   1     2000.73     2151.73     22.05 o 
   7   1   1     2257.87     2012.47     18.63 o 
   8   1   1      642.34      650.20     14.06 o 
   9   1   1      837.09      865.56     17.57 o 
  10   1   1     1410.42     1492.86     43.23 o 
  11   1   1      413.08      422.79     22.49 o 
  12   1   1      262.40      283.27     18.28 o 
  13   1   1      437.54      433.81     11.63 o 
  14   1   1     3051.79     3132.00     19.88 o 
  15   1   1     2109.91     2136.33     19.86 o 
  16   1   1      805.99      854.87     14.66 o 
  17   1   1      234.77      234.89     28.99 o 
  18   1   1       60.56       94.60     26.01 o 
  19   1   1     2207.62     2188.78     17.77 o 
  20   1   1      131.09      116.24     13.67 o 
  21   1   1     2580.67     2595.08     99.64 o 
  22   1   1      927.76      843.16     34.79 o 
  23   1   1     2574.98     2569.29     19.01 o 
  24   1   1      181.92      205.68     21.97 o 
  25   1   1     2658.63     2705.03     52.19 o 
  26   1   1      211.84      225.37     16.40 o 
  27   1   1     2566.14     2467.15     19.36 o 
  28   1   1       67.01       86.13     17.27 o 
   1   2   1       37.10       39.36     15.11 o 
   2   2   1      468.89      539.64     22.84 o 
   3   2   1    26067.16    26211.40   1782.55 o 
   4   2   1     8507.57     8873.51    250.41 o 
   5   2   1    18106.62    19531.09    438.26 o 
   6   2   1    17908.06    17779.26    104.03 o 
   7   2   1      517.37      657.25     13.08 o 
   8   2   1     6806.69     6872.41     27.87 o 
   9   2   1      191.21      230.39     10.71 o 
  10   2   1     9834.77    10453.99    102.62 o 
  11   2   1      670.07      695.79     20.38 o 
  12   2   1     3650.89     3689.28     84.52 o 
  13   2   1      254.59      292.82     18.98 o 
  14   2   1     1009.11      986.70     30.05 o 
  15   2   1      789.63      737.58     26.36 o 
  16   2   1     5045.22     5098.48     31.28 o 
  17   2   1      312.76      308.92     19.68 o 
  18   2   1     5489.55     5573.80     41.30 o 
  19   2   1     1292.30     1298.82     24.78 o 
  20   2   1     2980.95     3013.30     56.93 o 
  21   2   1      240.17      262.81     18.63 o 
  22   2   1      439.64      456.67     15.28 o 
  23   2   1       98.60      109.32     23.72 o 
  24   2   1        7.94       22.24     15.28 o 
  25   2   1      146.17      166.54     15.78 o 
  26   2   1     1113.70     1101.64     33.39 o 
  27   2   1       61.07       53.90     16.52 o 
  28   2   1     1428.35     1405.25     20.12 o 
   1   3   1      528.55      417.81     19.51 o 
   2   3   1      200.52      191.89     17.57 o 
   3   3   1     2420.94     2264.66     70.11 o 
   4   3   1      452.85      497.55     18.28 o 
   5   3   1    23046.02    22920.45    283.80 o 
   6   3   1     3011.77     3258.04     97.35 o 
   7   3   1    15012.28    15349.61    198.22 o 
   8   3   1      479.36      489.96     34.09 o 
   9   3   1     1747.31     1692.01     26.01 o 
  10   3   1     1095.47     1119.99     44.99 o 
  11   3   1      352.09      329.34     10.97 o 
  12   3   1       55.90       66.77     10.20 o 
  13   3   1      206.72      233.19     24.43 o 
  14   3   1      358.54      353.77     18.80 o 
  15   3   1       58.06       90.00     15.99 o 
  16   3   1       88.44       91.26     10.60 o 
  17   3   1     3471.08     3470.15     17.62 o 
  18   3   1      104.57       99.27     16.69 o 
  19   3   1     3007.50     2969.27     97.53 o 
  20   3   1      532.18      574.27     21.44 o 
  21   3   1     1456.94     1461.00     30.75 o 
  22   3   1       77.22      113.49     18.10 o 
  23   3   1     2571.94     2488.62     17.71 o 
  24   3   1        2.24       49.37     18.80 o 
  25   3   1      871.82      852.25     59.57 o 
  26   3   1       18.70       28.88     16.28 o 
  27   3   1      460.67      478.97     36.38 o 
   1   4   1       39.57       63.61     12.30 o 
   2   4   1     6505.55     6169.58    163.07 o 
   3   4   1      813.91      752.63     16.34 o 
   4   4   1     1286.28     1231.73     67.48 o 
   5   4   1     1294.50     1246.77     23.37 o 
   6   4   1    13185.79    13203.14     32.40 o 
   7   4   1     3942.24     4074.71     46.22 o 
   8   4   1     7153.35     7551.65    110.88 o 
   9   4   1     4069.31     4213.17     66.42 o 
  10   4   1     2960.00     3121.17     46.57 o 
  11   4   1     2261.28     2353.54     17.64 o 
  12   4   1     6501.43     6358.27    173.79 o 
  13   4   1      745.81      748.26     14.29 o 
  14   4   1     3549.40     3598.52     43.93 o 
  15   4   1     2316.42     2265.99     25.83 o 
  16   4   1     3125.03     3082.33     18.87 o 
  17   4   1      561.76      512.21     22.84 o 
  18   4   1     1842.77     1860.79     22.84 o 
  19   4   1      386.93      353.38     12.14 o 
  20   4   1     1112.08     1109.88     16.52 o 
  21   4   1      195.54      174.79     15.29 o 
  22   4   1      532.55      516.28     21.79 o 
  23   4   1       38.89       50.96     15.46 o 
  24   4   1       80.43       86.43     18.80 o 
  25   4   1       52.06       61.87     14.06 o 
  26   4   1      128.38      103.74     14.41 o 
   0   5   1     4214.92     4266.25     28.82 o 
   1   5   1    11341.66    10317.38    114.92 o 
   2   5   1      600.40      568.65     19.33 o 
   3   5   1     9088.05     8183.16     35.14 o 
   4   5   1      215.17      210.67     22.49 o 
   5   5   1      852.38      753.85     31.45 o 
   6   5   1      419.93      413.69     10.97 o 
   7   5   1      357.99      316.13     18.63 o 
   8   5   1      139.60      129.20     15.11 o 
   9   5   1     2607.81     2649.90     85.05 o 
  10   5   1      625.81      624.21     13.91 o 
  11   5   1      550.01      548.12     33.74 o 
  12   5   1      425.36      429.83     48.85 o 
  13   5   1      626.63      604.89     12.24 o 
  14   5   1      172.41      174.11     14.59 o 
  15   5   1      575.88      557.34     40.24 o 
  16   5   1      200.57      194.61      9.94 o 
  17   5   1      556.78      602.46     29.35 o 
  18   5   1      262.60      229.02     14.16 o 
  19   5   1      762.31      773.39     49.03 o 
  20   5   1      173.34      180.21     14.94 o 
  21   5   1      513.45      572.26     32.86 o 
  22   5   1      125.10       96.61     12.61 o 
  23   5   1     1400.34     1404.06     18.51 o 
  24   5   1      224.13      160.26     17.22 o 
  25   5   1     1475.58     1569.22     27.76 o 
   1   6   1      457.97      387.05     13.71 o 
   2   6   1      198.04      180.26     12.43 o 
   3   6   1       53.72       84.47     10.20 o 
   4   6   1      907.18      901.47     19.33 o 
   5   6   1      213.80      197.16     12.65 o 
   6   6   1      304.68      285.43     12.83 o 
   7   6   1      138.45      128.51     15.64 o 
   8   6   1     3730.85     3703.93    143.92 o 
   9   6   1     1228.18     1203.45     58.87 o 
  10   6   1     5085.68     4926.66    296.62 o 
  11   6   1     5807.60     5583.06     50.43 o 
  12   6   1     5814.26     5608.77     29.70 o 
  13   6   1     1755.72     1703.42     14.86 o 
  14   6   1     8159.00     7932.39    102.10 o 
  15   6   1      830.26      850.74     21.26 o 
  16   6   1     1009.08      977.35     13.68 o 
  17   6   1       21.27       46.37     11.70 o 
  18   6   1      973.59      937.13     12.67 o 
  19   6   1      179.40      187.85     12.47 o 
  20   6   1       37.76       58.37     29.35 o 
  21   6   1       79.95       97.53     19.15 o 
  22   6   1       49.64       53.98     15.28 o 
  23   6   1       24.39       28.74     16.40 o 
  24   6   1      150.17      125.42     35.14 o 
   0   7   1      130.76      140.58     12.65 o 
   1   7   1     3683.90     3470.96     18.14 o 
   2   7   1     1803.37     1717.12     45.51 o 
   3   7   1     4369.02     4045.70     17.91 o 
   4   7   1     1161.14     1104.35     12.50 o 
   5   7   1     2955.91     2754.59     15.11 o 
   6   7   1      479.20      456.53     18.98 o 
   7   7   1      414.32      398.54     18.98 o 
   8   7   1      560.28      542.29     19.68 o 
   9   7   1      139.42      152.56     14.23 o 
  10   7   1      331.54      357.26     53.60 o 
  11   7   1      513.21      488.57     26.89 o 
  12   7   1       69.19       72.65     12.13 o 
  13   7   1      491.82      484.47     16.17 o 
  14   7   1       50.32       49.86     27.59 o 
  15   7   1       65.61       99.24     29.35 o 
  16   7   1       93.95       89.97     14.41 o 
  17   7   1      516.67      502.48     29.35 o 
  18   7   1      101.04       96.06     12.54 o 
  19   7   1      287.99      296.76     13.31 o 
  20   7   1      243.59      279.73     22.14 o 
  21   7   1     1282.98     1310.86     61.50 o 
  22   7   1       72.70       76.60     18.28 o 
   1   8   1      114.62       93.18     12.13 o 
   2   8   1        5.60       11.29     10.53 o 
   3   8   1      611.07      587.22     22.49 o 
   4   8   1     1349.66     1234.35     33.91 o 
   5   8   1      767.94      755.63     34.09 o 
   6   8   1     1634.10     1570.52     45.16 o 
   7   8   1     2357.45     2310.79     33.74 o 
   8   8   1     2783.99     2612.50     20.74 o 
   9   8   1      172.83      183.11     20.03 o 
  10   8   1     1294.31     1188.60     17.22 o 
  11   8   1      414.80      432.63     21.09 o 
  12   8   1      988.82     1030.10     22.49 o 
  13   8   1      259.70      245.31     15.46 o 
  14   8   1      763.60      769.95     49.38 o 
  15   8   1      702.49      696.09     18.10 o 
  16   8   1     1010.86      918.02     22.67 o 
  17   8   1      836.73      757.48     18.63 o 
  18   8   1     1377.04     1388.75     28.82 o 
  19   8   1     1483.12     1405.02     49.73 o 
  20   8   1      243.97      253.75     24.60 o 
   0   9   1      458.36      469.54     15.11 o 
   1   9   1     1136.55     1119.63     16.87 o 
   2   9   1      313.83      305.06     11.99 o 
   3   9   1      409.93      436.24     21.44 o 
   4   9   1      169.29      166.78     10.06 o 
   5   9   1     1163.70     1145.98     19.51 o 
   6   9   1      522.38      520.95     13.18 o 
   7   9   1      736.41      719.32     50.26 o 
   8   9   1      323.45      307.26     12.47 o 
   9   9   1      965.04      952.79     16.15 o 
  10   9   1      424.82      408.20     12.61 o 
  11   9   1      178.90      167.51     10.93 o 
  12   9   1      106.07      112.40     16.52 o 
  13   9   1      156.86      154.00     12.98 o 
  14   9   1      249.37      299.08     23.20 o 
  15   9   1       90.55      126.87     16.17 o 
  16   9   1       89.13      107.90     23.55 o 
  17   9   1      489.74      564.43     18.98 o 
   1  10   1      196.06      247.68     40.77 o 
   2  10   1      729.93      740.91     36.55 o 
   3  10   1      762.72      749.68     13.51 o 
   4  10   1      665.38      669.07     19.15 o 
   5  10   1       34.10       55.10     25.30 o 
   6  10   1      624.39      629.57     65.37 o 
   7  10   1      260.18      247.47     22.84 o 
   8  10   1      282.57      298.72     42.00 o 
   9  10   1       65.68      111.50     15.90 o 
  10  10   1      317.69      312.27     16.52 o 
  11  10   1      425.50      440.37     31.98 o 
  12  10   1      369.18      354.60     17.40 o 
   0  11   1      505.16      504.68     18.28 o 
   1  11   1      631.64      636.33     44.28 o 
   2  11   1      160.76      147.80     12.30 o 
   3  11   1      332.03      314.09     21.97 o 
   4  11   1      363.85      373.28     17.02 o 
   5  11   1      504.69      521.73     40.07 o 
   0   0   2     7700.28     7512.59     73.10 o 
   2   0   2     1639.03     1530.92     28.12 o 
   4   0   2     2878.78     2888.21     35.50 o 
   6   0   2     8684.76     8926.82     48.15 o 
   8   0   2     5968.35     6600.93     39.01 o 
  10   0   2     3655.90     3833.96     27.76 o 
  12   0   2      615.20      690.60     19.68 o 
  14   0   2      833.91      905.33     16.52 o 
  16   0   2      549.30      547.21     20.03 o 
  18   0   2     1478.66     1501.39     22.84 o 
  20   0   2      365.57      365.16     14.76 o 
  22   0   2      399.45      375.35     21.44 o 
  24   0   2     1077.67     1186.85     23.90 o 
  26   0   2     1921.13     2004.32     27.06 o 
  28   0   2     2275.55     2208.51     29.87 o 
   1   1   2       84.17       93.44     15.88 o 
   2   1   2    15012.14    15287.35    812.90 o 
   3   1   2     1739.84     1760.56    136.89 o 
   4   1   2    11150.88    11912.59    621.71 o 
   5   1   2     3811.27     3924.21     58.34 o 
   6   1   2     7344.99     8024.47     98.41 o 
   7   1   2     4563.99     4653.45     91.55 o 
   8   1   2     1046.30     1253.47     33.39 o 
   9   1   2     9759.18    10387.07     47.97 o 
  10   1   2      988.77     1071.55     14.23 o 
  11   1   2    16949.07    17611.62     91.38 o 
  12   1   2      587.12      614.33     19.68 o 
  13   1   2    10175.13    10615.79    201.38 o 
  14   1   2      733.14      751.86     29.52 o 
  15   1   2     6318.40     6277.31     23.19 o 
  16   1   2      570.88      585.93     29.70 o 
  17   1   2     3534.98     3588.94     39.01 o 
  18   1   2      159.99      152.47     18.10 o 
  19   1   2      614.97      647.44     14.41 o 
  20   1   2      240.52      299.77     21.61 o 
  21   1   2      575.66      578.39     23.55 o 
  22   1   2     1093.50     1133.72     14.52 o 
  23   1   2      457.61      464.70     15.53 o 
  24   1   2      262.01      288.78     12.73 o 
  25   1   2      143.25      153.11     23.90 o 
  26   1   2      124.10      123.65     20.91 o 
  27   1   2       69.83      101.85     21.26 o 
  28   1   2       15.85       12.73     13.90 o 
   0   2   2     6251.33     5609.14     43.58 o 
   1   2   2     2192.83     2286.49     29.52 o 
   2   2   2     2364.16     2168.09     26.36 o 
   3   2   2     6806.78     6503.95    322.63 o 
   4   2   2     1015.94      911.36     61.15 o 
   5   2   2     4682.40     4432.16     96.30 o 
   6   2   2     4108.14     4081.86    159.21 o 
   7   2   2     1086.40     1192.32     35.67 o 
   8   2   2     3392.94     3256.09     22.49 o 
   9   2   2     2712.08     3066.69     48.68 o 
  10   2   2      513.91      478.95     22.32 o 
  11   2   2     1557.05     1743.30     43.93 o 
  12   2   2      327.15      320.70     12.92 o 
  13   2   2      966.53      897.74     14.90 o 
  14   2   2       99.71       96.30     12.78 o 
  15   2   2      192.38      223.01     25.48 o 
  16   2   2      345.54      378.51     14.76 o 
  17   2   2     1065.99     1169.27     21.44 o 
  18   2   2      136.12      160.60     13.05 o 
  19   2   2      271.31      335.26     13.79 o 
  20   2   2     1860.00     1814.37     15.35 o 
  21   2   2      672.16      673.58     17.40 o 
  22   2   2     1796.13     1823.10     46.39 o 
  23   2   2      309.48      322.81     15.28 o 
  24   2   2     1252.32     1293.83     17.64 o 
  25   2   2      207.66      210.92     15.78 o 
  26   2   2     1274.68     1281.14     59.22 o 
  27   2   2       91.98       86.49     16.90 o 
   1   3   2     3789.81     4000.90     32.33 o 
   2   3   2     3987.11     3944.04    110.36 o 
   3   3   2     7542.23     7363.18    239.16 o 
   4   3   2     1201.10     1193.70     42.17 o 
   5   3   2     9395.82     9484.08    486.23 o 
   6   3   2     1647.95     1770.62     88.39 o 
   7   3   2    13684.43    14402.26    722.93 o 
   8   3   2      632.83      640.72     13.91 o 
   9   3   2     8005.41     8096.31    138.82 o 
  10   3   2     1289.58     1288.74     18.45 o 
  11   3   2      779.11      744.39     23.20 o 
  12   3   2       46.68       75.79     15.29 o 
  13   3   2     1591.87     1590.48     39.71 o 
  14   3   2      443.28      444.58     19.51 o 
  15   3   2     2132.79     2136.57     17.74 o 
  16   3   2     1107.55     1037.42     15.53 o 
  17   3   2     2972.81     2954.43     70.64 o 
  18   3   2     1580.70     1531.41     46.57 o 
  19   3   2     4702.51     4729.11     30.58 o 
  20   3   2      310.87      309.98     15.46 o 
  21   3   2      694.89      654.13     13.16 o 
  22   3   2        8.46        2.64     30.75 o 
  23   3   2      164.36      170.71     15.03 o 
  24   3   2       91.90      125.73     32.51 o 
  25   3   2      186.40      220.18     13.06 o 
  26   3   2      118.46      123.31     11.80 o 
  27   3   2      125.52      104.44     14.30 o 
   1   4   2     2143.32     1977.30     77.32 o 
   2   4   2     7092.10     6468.79    396.44 o 
   3   4   2      338.37      316.57     11.06 o 
   4   4   2     4018.60     3684.44    200.50 o 
   5   4   2      303.64      274.85     10.81 o 
   6   4   2     1101.79      918.76     28.29 o 
   7   4   2      655.70      785.10     67.48 o 
   8   4   2      959.13      891.85     14.41 o 
   9   4   2     3084.87     3114.91     98.93 o 
  10   4   2      703.38      728.40     42.53 o 
  11   4   2      385.49      367.60     12.48 o 
  12   4   2      256.48      228.96     13.00 o 
  13   4   2      608.45      583.70     11.81 o 
  14   4   2      951.85      896.36     14.78 o 
  15   4   2      833.77      849.59     12.83 o 
  16   4   2      444.71      461.27     30.75 o 
  17   4   2      116.93      131.52     13.29 o 
  18   4   2      774.71      761.28     15.27 o 
  19   4   2      166.14      187.11     31.45 o 
  20   4   2     1632.89     1623.64     17.37 o 
  21   4   2      488.80      514.90     21.61 o 
  22   4   2     1031.98     1037.13     18.28 o 
  23   4   2      294.90      301.55     13.06 o 
  24   4   2      827.24      876.08     14.77 o 
  25   4   2      240.56      242.95     17.02 o 
  26   4   2     1106.93     1128.12     18.76 o 
   1   5   2     1860.35     1689.07     22.14 o 
   2   5   2      857.62      868.53     12.49 o 
   3   5   2     3329.22     3330.30     76.97 o 
   4   5   2      460.36      484.12     11.40 o 
   5   5   2      497.50      522.72     18.45 o 
   6   5   2     1221.09     1257.12     18.80 o 
   7   5   2     1355.52     1317.73     45.69 o 
   8   5   2      574.28      502.17     13.42 o 
   9   5   2     1164.43     1167.30     46.04 o 
  10   5   2     1193.97     1235.57     46.22 o 
  11   5   2     3888.84     3938.45     93.31 o 
  12   5   2      608.74      562.64     10.79 o 
  13   5   2     4358.94     4200.61     76.62 o 
  14   5   2     1860.65     1815.59     16.76 o 
  15   5   2     2969.46     2976.16    161.32 o 
  16   5   2      166.36      193.66     13.66 o 
  17   5   2     1074.24     1006.08     23.02 o 
  18   5   2       97.08      101.56     13.79 o 
  19   5   2      761.63      728.56     15.65 o 
  20   5   2       60.03       60.95     21.09 o 
  21   5   2      376.33      394.89     24.60 o 
  22   5   2     1092.28     1066.34     15.28 o 
  23   5   2       40.96       41.47     11.43 o 
  24   5   2      839.31      869.49     25.30 o 
  25   5   2       84.55       70.30     12.05 o 
   0   6   2     5359.92     4746.33     26.36 o 
   1   6   2     1234.59     1136.46     36.38 o 
   2   6   2     5352.95     4755.11     26.36 o 
   3   6   2      976.22      946.81     16.17 o 
   4   6   2     1523.79     1426.89     83.29 o 
   5   6   2      203.51      181.46     12.67 o 
   6   6   2      448.01      424.96     11.40 o 
   7   6   2      100.38      107.73     12.30 o 
   8   6   2     1318.42     1247.56     19.33 o 
   9   6   2      838.65      789.72     12.16 o 
  10   6   2     1509.69     1496.89     56.93 o 
  11   6   2      346.89      358.60     12.30 o 
  12   6   2     1223.94     1150.79     55.88 o 
  13   6   2      587.16      620.38     12.06 o 
  14   6   2      854.46      833.25     31.45 o 
  15   6   2      273.11      271.91     14.16 o 
  16   6   2      433.75      468.28     12.40 o 
  17   6   2      173.96      201.68     16.87 o 
  18   6   2      856.18      840.24     14.10 o 
  19   6   2       84.37       84.26     12.28 o 
  20   6   2      105.27      102.59     12.35 o 
  21   6   2       93.11       87.79     12.87 o 
  22   6   2      606.96      615.48     14.77 o 
  23   6   2      350.36      349.93     21.79 o 
   1   7   2      195.42      200.47     34.97 o 
   2   7   2      271.56      250.43      9.66 o 
   3   7   2     1249.13     1215.65     16.69 o 
   4   7   2      201.79      191.80     10.45 o 
   5   7   2      147.46      124.06     13.00 o 
   6   7   2      278.24      262.53     13.00 o 
   7   7   2     2066.78     2106.68     78.55 o 
   8   7   2     1398.66     1411.48     41.82 o 
   9   7   2     1136.56     1161.43     18.98 o 
  10   7   2       77.19      112.58     15.46 o 
  11   7   2     2696.35     2611.09     28.12 o 
  12   7   2      321.52      281.12     10.56 o 
  13   7   2     1378.49     1353.84     41.65 o 
  14   7   2       33.21       55.40     11.37 o 
  15   7   2     1335.37     1287.41     23.72 o 
  16   7   2      166.87      173.69     14.06 o 
  17   7   2      668.95      653.02     13.76 o 
  18   7   2      684.74      734.86     75.56 o 
  19   7   2      304.87      316.09     33.74 o 
  20   7   2      281.60      308.03     12.05 o 
  21   7   2       80.82       84.91     13.78 o 
  22   7   2      206.07      238.19     24.95 o 
   0   8   2      492.53      477.27     14.41 o 
   1   8   2       64.92       61.86     10.60 o 
   2   8   2     1397.67     1368.81     29.87 o 
   3   8   2      533.39      479.81     10.56 o 
   4   8   2     2390.90     2253.69     44.99 o 
   5   8   2     2014.56     1989.17     14.69 o 
   6   8   2     3477.29     3409.20     20.74 o 
   7   8   2     1218.90     1150.65     16.87 o 
   8   8   2     1338.19     1304.58     22.14 o 
   9   8   2      522.49      564.08     21.44 o 
  10   8   2      109.38      113.52     14.76 o 
  11   8   2       97.01       78.94     15.11 o 
  12   8   2      369.37      394.48     15.03 o 
  13   8   2      298.91      272.38     14.91 o 
  14   8   2       18.86       34.79     10.43 o 
  15   8   2      105.30      117.92     15.64 o 
  16   8   2      348.71      316.31     16.15 o 
  17   8   2     1257.99     1220.37     48.50 o 
  18   8   2      655.98      604.51     14.52 o 
  19   8   2      312.59      320.87     29.70 o 
   1   9   2        6.95       25.78     13.29 o 
   2   9   2      107.15      109.39     23.02 o 
   3   9   2      346.29      349.80     11.88 o 
   4   9   2       93.33      108.75     13.89 o 
   5   9   2      433.03      462.01     38.31 o 
   6   9   2      414.23      327.73     12.24 o 
   7   9   2      437.11      447.06     14.66 o 
   8   9   2       62.82       72.98      9.93 o 
   9   9   2      527.65      465.13     15.66 o 
  10   9   2       66.29       98.81     14.66 o 
  11   9   2      737.71      753.86     23.20 o 
  12   9   2      458.55      485.70     22.84 o 
  13   9   2      158.98      233.01     22.49 o 
  14   9   2      375.57      376.40     23.90 o 
  15   9   2      370.62      344.42     23.90 o 
  16   9   2      267.35      240.39     17.92 o 
   0  10   2     1669.56     1667.63     24.60 o 
   1  10   2     1914.12     1791.11     65.90 o 
   2  10   2     2295.44     2407.03     18.26 o 
   3  10   2     1420.35     1386.53     13.54 o 
   4  10   2      446.89      450.35     44.99 o 
   5  10   2       49.83       81.10     10.81 o 
   6  10   2      464.54      484.07     20.38 o 
   7  10   2      109.05       99.13     18.10 o 
   8  10   2      307.17      377.15     21.97 o 
   9  10   2      190.94      189.53     18.98 o 
  10  10   2      183.76      170.30     13.50 o 
  11  10   2       49.41       46.02     16.87 o 
  12  10   2      172.11      200.39     17.02 o 
   1  11   2       33.22       91.19     16.87 o 
   2  11   2       33.12       42.23     41.47 o 
   3  11   2      153.37      170.76     13.78 o 
   4  11   2       83.60      107.40     20.38 o 
   2   0   3      887.12      941.00     28.99 o 
   4   0   3    19685.87    20297.98     71.34 o 
   6   0   3     1684.58     1695.39     21.79 o 
   8   0   3     5169.05     5893.46     33.39 o 
  10   0   3     9891.63    10123.16     40.77 o 
  12   0   3     8097.32     7892.15     35.14 o 
  14   0   3     6484.37     6335.23     33.04 o 
  16   0   3     2654.11     2722.33     21.79 o 
  18   0   3      512.49      508.90     19.68 o 
  20   0   3     1556.27     1567.47     19.33 o 
  22   0   3      135.38      158.50     20.38 o 
  24   0   3      597.31      582.00     22.49 o 
  26   0   3      293.63      325.79     22.84 o 
  28   0   3      109.72      127.93     24.25 o 
   0   1   3      876.97      868.08     22.84 o 
   1   1   3    12354.47    12361.30    325.79 o 
   2   1   3     1788.44     1756.31     54.12 o 
   3   1   3     8745.04     8745.22    489.75 o 
   4   1   3     7010.68     7368.61    545.45 o 
   5   1   3     1400.53     1318.66     71.34 o 
   6   1   3      321.46      416.21     26.18 o 
   7   1   3     9004.25     9166.49    102.62 o 
   8   1   3    11277.19    12156.64     40.13 o 
   9   1   3       98.01       95.75     15.82 o 
  10   1   3     1391.74     1625.51     18.33 o 
  11   1   3     2858.47     3288.51     27.06 o 
  12   1   3      456.71      442.48     14.06 o 
  13   1   3     1608.40     1769.39     28.64 o 
  14   1   3     1118.07     1145.38     11.93 o 
  15   1   3     1026.42      975.00     15.99 o 
  16   1   3     2769.14     2858.84     49.20 o 
  17   1   3     1080.37     1143.97     15.16 o 
  18   1   3      789.84      776.88     18.45 o 
  19   1   3      946.62      987.50     24.95 o 
  20   1   3      867.88      855.20     15.03 o 
  21   1   3      330.45      379.21     19.15 o 
  22   1   3      289.83      289.27     20.38 o 
  23   1   3      337.39      360.43     48.68 o 
  24   1   3      357.00      327.13     33.39 o 
  25   1   3     1348.50     1389.17     17.77 o 
  26   1   3       97.37       77.23     13.20 o 
  27   1   3      854.27      873.33     17.77 o 
  28   1   3      100.33      114.91     17.27 o 
   1   2   3     5576.00     5678.74     29.18 o 
   2   2   3      507.41      540.95     23.02 o 
   3   2   3     3009.89     3374.62     31.28 o 
   4   2   3     2765.15     2785.87     94.89 o 
   5   2   3     1933.87     1948.29    119.49 o 
   6   2   3     5439.11     5346.36    131.62 o 
   7   2   3      666.11      684.07     13.00 o 
   8   2   3     9930.42    10174.45    186.97 o 
   9   2   3     1129.82     1204.63     14.67 o 
  10   2   3     3339.84     3300.03    103.50 o 
  11   2   3      297.90      318.46     12.48 o 
  12   2   3     1535.09     1447.27     73.80 o 
  13   2   3      705.93      692.70     14.25 o 
  14   2   3     1179.91     1152.71     27.76 o 
  15   2   3       32.20       37.39     10.14 o 
  16   2   3     3702.98     3668.78     24.60 o 
  17   2   3     1021.64      982.03     13.08 o 
  18   2   3      818.48      856.81     11.42 o 
  19   2   3       46.06       46.19     11.04 o 
  20   2   3      940.12      876.40     13.34 o 
  21   2   3      311.05      380.80     10.81 o 
  22   2   3      725.55      764.18     15.66 o 
  23   2   3      184.87      175.54     14.78 o 
  24   2   3      189.99      218.67     15.16 o 
  25   2   3      119.43      133.55     30.40 o 
  26   2   3      215.38      236.48     18.10 o 
  27   2   3      230.62      230.63     14.04 o 
   0   3   3      788.07      767.21     21.09 o 
   1   3   3     2063.76     1886.51     47.62 o 
   2   3   3      461.50      512.22     25.48 o 
   3   3   3     6724.44     6212.94    215.61 o 
   4   3   3     3718.45     4041.61    164.48 o 
   5   3   3     8251.51     7906.72    539.83 o 
   6   3   3     5314.01     5750.26    360.76 o 
   7   3   3      961.51      882.88     53.24 o 
   8   3   3        0.74       19.60     10.19 o 
   9   3   3     2161.59     2085.96    117.91 o 
  10   3   3      550.27      521.70     16.87 o 
  11   3   3      677.72      747.37     43.05 o 
  12   3   3      537.95      599.24     11.77 o 
  13   3   3     1250.67     1237.01     38.13 o 
  14   3   3       88.55       87.64     12.92 o 
  15   3   3      241.14      226.45     11.55 o 
  16   3   3       26.92       34.29     10.60 o 
  17   3   3      360.05      363.15     11.88 o 
  18   3   3      142.02      170.74     20.91 o 
  19   3   3     1425.87     1424.07     23.20 o 
  20   3   3      537.50      520.85     15.82 o 
  21   3   3     2654.60     2664.47     56.23 o 
  22   3   3      111.41      100.67     12.48 o 
  23   3   3     1752.06     1789.79     19.33 o 
  24   3   3      377.27      345.57     32.33 o 
  25   3   3      544.42      600.90     16.90 o 
  26   3   3      121.36      149.60     13.85 o 
  27   3   3      270.20      279.49     44.99 o 
   1   4   3     1696.31     1718.59     22.84 o 
   2   4   3      556.00      555.18     31.28 o 
   3   4   3     2378.05     2281.32     17.52 o 
   4   4   3     2255.56     2101.66    146.55 o 
   5   4   3      677.44      623.88     26.18 o 
   6   4   3      168.92      119.18     21.44 o 
   7   4   3       29.07       38.89     10.08 o 
   8   4   3     2120.73     1754.45     50.96 o 
   9   4   3      187.03      185.71     10.45 o 
  10   4   3     1455.87     1407.66     39.54 o 
  11   4   3     1078.02     1039.87     41.47 o 
  12   4   3     2802.54     2809.86    104.73 o 
  13   4   3      215.04      238.23     11.40 o 
  14   4   3      735.05      769.71     12.58 o 
  15   4   3      608.72      659.40     34.44 o 
  16   4   3     1048.65     1032.43     30.58 o 
  17   4   3      111.25      116.55     11.11 o 
  18   4   3     1315.16     1318.59     42.17 o 
  19   4   3      223.76      219.34     14.04 o 
  20   4   3      980.49      987.22     33.04 o 
  21   4   3        4.13        4.86     14.66 o 
  22   4   3      453.17      498.36     16.52 o 
  23   4   3      444.45      439.45     22.84 o 
  24   4   3      107.26      118.89     16.52 o 
  25   4   3        8.47       27.76     16.28 o 
  26   4   3       38.63       37.97     28.47 o 
   1   5   3     6004.30     5417.29    202.61 o 
   2   5   3     3060.39     3065.54     63.79 o 
   3   5   3     2335.33     2135.52     46.57 o 
   4   5   3      153.21      173.71     12.28 o 
   5   5   3     1598.77     1482.91     31.45 o 
   6   5   3      583.37      547.64     20.03 o 
   7   5   3      809.61      771.44     33.91 o 
   8   5   3      569.97      573.60     26.18 o 
   9   5   3      173.15      167.58     15.46 o 
  10   5   3      101.84      131.24     12.67 o 
  11   5   3      121.32      121.96     12.55 o 
  12   5   3      340.45      358.71     13.28 o 
  13   5   3     1148.44     1024.01     34.09 o 
  14   5   3      104.50      101.45     16.69 o 
  15   5   3       22.66       13.59     13.05 o 
  16   5   3      260.60      287.69     21.44 o 
  17   5   3     1997.74     1937.36     39.01 o 
  18   5   3      301.22      324.30     26.36 o 
  19   5   3      379.35      391.18     14.90 o 
  20   5   3       53.40       39.00     14.90 o 
  21   5   3      457.99      461.98     13.67 o 
  22   5   3      106.66      140.41     26.01 o 
  23   5   3      438.56      479.56     28.64 o 
  24   5   3      378.39      388.00     24.25 o 
  25   5   3     1265.22     1251.61     27.59 o 
   1   6   3      736.48      710.28     19.33 o 
   2   6   3       72.38       75.21     17.57 o 
   3   6   3       45.31       25.71     20.74 o 
   4   6   3     1036.47      924.99     40.42 o 
   5   6   3      835.95      792.06     56.23 o 
   6   6   3      830.60      738.84     16.34 o 
   7   6   3      111.62      117.64     21.44 o 
   8   6   3      331.94      328.08      9.81 o 
   9   6   3      677.22      669.10     18.45 o 
  10   6   3       13.52       20.46     10.71 o 
  11   6   3      146.19      134.86     16.52 o 
  12   6   3     1020.87     1004.26     15.02 o 
  13   6   3      170.16      209.81     15.99 o 
  14   6   3     2062.59     2074.25     58.69 o 
  15   6   3      285.29      253.76     14.94 o 
  16   6   3     1082.57     1100.19     16.02 o 
  17   6   3       51.27       78.95     32.33 o 
  18   6   3     1057.74     1020.77     14.16 o 
  19   6   3       62.00       97.83     15.03 o 
  20   6   3      791.61      780.91     16.52 o 
  21   6   3        2.04        6.33     15.90 o 
  22   6   3        0.24       20.09     18.98 o 
  23   6   3       31.43       56.09     13.71 o 
   0   7   3      257.03      218.60     13.36 o 
   1   7   3     1568.90     1430.85     24.78 o 
   2   7   3      275.90      250.74     10.89 o 
   3   7   3     2167.05     2008.18     23.20 o 
   4   7   3      811.49      788.30     20.03 o 
   5   7   3      190.94      202.60     14.41 o 
   6   7   3      247.82      229.29     18.28 o 
   7   7   3     1700.85     1662.28     50.26 o 
   8   7   3      648.26      677.21     35.67 o 
   9   7   3     1001.55     1036.96     43.05 o 
  10   7   3      131.40      142.16     23.20 o 
  11   7   3      234.59      213.33     15.82 o 
  12   7   3        7.71       19.21     15.82 o 
  13   7   3      227.55      267.48     14.17 o 
  14   7   3      236.96      234.24     17.40 o 
  15   7   3       70.25       72.57     14.41 o 
  16   7   3      162.56      178.99     12.40 o 
  17   7   3       49.27       65.74     12.03 o 
  18   7   3      358.62      380.21     13.39 o 
  19   7   3      671.49      656.98     16.90 o 
  20   7   3       92.85      121.64     16.15 o 
  21   7   3      646.13      672.50     17.76 o 
   1   8   3       54.85       64.75     12.83 o 
   2   8   3       91.71      118.12     14.41 o 
   3   8   3      112.36      121.48     25.13 o 
   4   8   3       26.51       34.39      9.44 o 
   5   8   3       80.35       81.58     10.85 o 
   6   8   3       70.38       62.21     13.36 o 
   7   8   3      485.71      414.71     15.11 o 
   8   8   3      623.76      577.78     20.74 o 
   9   8   3     1448.50     1370.43     98.76 o 
  10   8   3     1006.27     1013.81     54.65 o 
  11   8   3      308.36      332.21     16.17 o 
  12   8   3      536.85      590.39     12.98 o 
  13   8   3       73.50       81.75     14.78 o 
  14   8   3      813.33      861.04     16.40 o 
  15   8   3      179.97      180.36     18.80 o 
  16   8   3      740.96      733.35     48.68 o 
  17   8   3       24.02       19.76     16.69 o 
  18   8   3      299.19      283.08     23.20 o 
  19   8   3      274.83      323.06     17.02 o 
   0   9   3      576.45      623.12     21.09 o 
   1   9   3      309.16      282.19     25.66 o 
   2   9   3      182.77      182.58     13.91 o 
   3   9   3      702.63      692.88     12.98 o 
   4   9   3      714.83      683.34     15.02 o 
   5   9   3     2354.30     2302.03     30.05 o 
   6   9   3      242.80      229.21     13.71 o 
   7   9   3      477.47      434.75     52.37 o 
   8   9   3      178.31      215.24     31.28 o 
   9   9   3      214.17      193.30     21.44 o 
  10   9   3       50.54       81.89     15.46 o 
  11   9   3      152.53      178.19     21.79 o 
  12   9   3      148.29      130.74     22.14 o 
  13   9   3       95.91      157.80     22.49 o 
  14   9   3       16.83       17.28     13.24 o 
  15   9   3       53.34       39.90     16.51 o 
  16   9   3      313.90      354.42     15.29 o 
   1  10   3      113.31      101.28     12.80 o 
   2  10   3      102.22      138.83     15.53 o 
   3  10   3       53.92       43.86     12.22 o 
   4  10   3      224.20      189.80     15.78 o 
   5  10   3      480.64      476.58     13.46 o 
   6  10   3       62.99       88.29     21.97 o 
   7  10   3      237.81      262.25     16.03 o 
   8  10   3      598.42      638.67     31.98 o 
   9  10   3       63.16       41.31     46.57 o 
  10  10   3      569.63      546.20     28.12 o 
  11  10   3      254.71      269.62     16.77 o 
  12  10   3      980.29      969.84     29.35 o 
   0  11   3     2051.40     1921.02     22.14 o 
   1  11   3     1182.27     1098.43     78.55 o 
   2  11   3      199.05      193.75     14.04 o 
   3  11   3      191.63      229.85     24.25 o 
   0   0   4     1019.78     1055.40     26.36 o 
   2   0   4    14272.57    15368.19     63.61 o 
   4   0   4     1375.40     1230.38     27.76 o 
   6   0   4      998.56     1101.79     18.28 o 
   8   0   4     3619.07     3717.64     29.52 o 
  10   0   4     4161.11     4586.07     30.58 o 
  12   0   4      827.32      778.11     19.68 o 
  14   0   4      225.06      254.10     17.57 o 
  16   0   4     1256.81     1326.02     21.44 o 
  18   0   4     1759.29     1876.74     18.98 o 
  20   0   4     1026.25      996.36     21.44 o 
  22   0   4      643.87      650.53     21.79 o 
  24   0   4      490.95      483.24     16.52 o 
  26   0   4     3125.21     3156.37     30.22 o 
   1   1   4     3469.65     3452.21     24.77 o 
   2   1   4       73.52      110.13     13.29 o 
   3   1   4     2811.92     2869.42    146.20 o 
   4   1   4      252.01      283.07     31.28 o 
   5   1   4      528.84      456.98     34.27 o 
   6   1   4     4342.28     4558.80    116.51 o 
   7   1   4     1266.49     1143.87     23.37 o 
   8   1   4     1203.96     1277.28     36.55 o 
   9   1   4      853.92      855.19     18.45 o 
  10   1   4     1035.00     1224.45     21.44 o 
  11   1   4     1819.06     1589.61     18.63 o 
  12   1   4      637.44      690.39     13.79 o 
  13   1   4      871.78      681.13     37.25 o 
  14   1   4      373.47      417.37     11.11 o 
  15   1   4     4674.21     4582.81     50.96 o 
  16   1   4      214.14      220.79     18.45 o 
  17   1   4     1152.86     1196.54     15.28 o 
  18   1   4      205.40      187.28     11.77 o 
  19   1   4      807.37      830.15     14.41 o 
  20   1   4      221.79      231.60     13.54 o 
  21   1   4      362.40      380.73     23.55 o 
  22   1   4       26.58       39.90     21.44 o 
  23   1   4      184.94      187.79     12.35 o 
  24   1   4      405.63      388.55     15.78 o 
  25   1   4      166.28      129.49     12.94 o 
  26   1   4       59.20       44.37     17.22 o 
  27   1   4       77.09       67.60     15.99 o 
   0   2   4    10669.63     9925.64     50.26 o 
   1   2   4      563.10      580.22     20.03 o 
   2   2   4      313.60      228.00     12.92 o 
   3   2   4     6810.38     7023.77    262.53 o 
   4   2   4     2868.04     2814.41     27.76 o 
   5   2   4     1145.11     1072.62     63.44 o 
   6   2   4     8949.04     9013.14    740.86 o 
   7   2   4      710.47      755.37     37.96 o 
   8   2   4      910.07      891.96     16.34 o 
   9   2   4      130.37      135.57     10.90 o 
  10   2   4      332.16      317.65     13.50 o 
  11   2   4     2006.82     2067.38     25.30 o 
  12   2   4     1362.93     1405.54     15.46 o 
  13   2   4      880.81      906.83     13.56 o 
  14   2   4       27.00       51.71     13.51 o 
  15   2   4       22.37       27.76     17.92 o 
  16   2   4      310.98      338.80     14.06 o 
  17   2   4      313.30      299.43     11.30 o 
  18   2   4      145.88      158.52     13.17 o 
  19   2   4      155.92      147.43     53.77 o 
  20   2   4     1512.39     1552.02     31.81 o 
  21   2   4       29.35       25.12     18.10 o 
  22   2   4     2032.81     1977.85     50.96 o 
  23   2   4       65.49       79.39     42.17 o 
  24   2   4     2452.33     2604.23     57.11 o 
  25   2   4       41.62       47.06     15.53 o 
  26   2   4      786.58      760.25     17.40 o 
  27   2   4       12.82       -8.26     24.78 o 
   1   3   4     3085.13     3396.01     97.88 o 
   2   3   4        0.66       18.89      9.56 o 
   3   3   4       63.54       76.62     11.95 o 
   4   3   4      249.83      248.65     10.66 o 
   5   3   4      177.57      114.73     12.15 o 
   6   3   4     1282.53     1393.80    114.22 o 
   7   3   4     2266.73     1994.71    127.22 o 
   8   3   4      262.54      248.39     12.92 o 
   9   3   4     5251.59     5041.07    228.27 o 
  10   3   4      148.56      124.41     12.55 o 
  11   3   4     3768.00     3770.56    131.44 o 
  12   3   4      656.68      655.09     12.35 o 
  13   3   4     3889.24     4142.46    155.52 o 
  14   3   4      468.68      449.83     13.78 o 
  15   3   4       66.01       97.56     12.78 o 
  16   3   4      231.82      218.78     13.41 o 
  17   3   4     1612.30     1590.20     17.73 o 
  18   3   4       47.55       66.70     14.52 o 
  19   3   4     2335.32     2303.05     21.09 o 
  20   3   4      730.18      671.99     41.65 o 
  21   3   4      494.99      527.02     18.80 o 
  22   3   4      180.00      165.78     12.21 o 
  23   3   4      192.57      198.83     12.91 o 
  24   3   4      109.92       97.03     21.79 o 
  25   3   4       80.47       87.63     13.26 o 
  26   3   4      211.22      174.83     39.19 o 
   0   4   4     2524.44     2263.34     21.79 o 
   1   4   4     1194.28     1148.84     27.06 o 
   2   4   4     4628.37     4319.67     27.41 o 
   3   4   4      100.03      125.33     10.12 o 
   4   4   4     4907.72     4652.63    198.92 o 
   5   4   4     1767.63     1828.93    109.13 o 
   6   4   4     1067.38     1010.17     80.83 o 
   7   4   4      468.94      483.40     35.50 o 
   8   4   4     2067.44     1978.27     75.91 o 
   9   4   4      607.18      604.56     30.93 o 
  10   4   4      359.54      337.81     23.55 o 
  11   4   4      433.44      408.31     11.30 o 
  12   4   4       44.43       34.06     10.40 o 
  13   4   4       50.24       69.42     12.67 o 
  14   4   4      155.33      158.23     10.85 o 
  15   4   4      376.40      372.11     37.08 o 
  16   4   4      995.12      977.21     24.78 o 
  17   4   4      153.87      151.88     13.79 o 
  18   4   4      908.27      911.23     16.13 o 
  19   4   4       84.19      105.58     13.92 o 
  20   4   4     1453.39     1485.59     23.02 o 
  21   4   4      148.30      149.72     15.11 o 
  22   4   4     1096.30     1232.89     23.55 o 
  23   4   4      159.44      148.27     16.17 o 
  24   4   4      729.67      704.68     15.64 o 
  25   4   4       50.33       62.76     14.41 o 
   1   5   4     1493.04     1488.39     17.92 o 
   2   5   4     1904.11     1917.78    101.22 o 
   3   5   4      597.20      531.22     13.42 o 
   4   5   4      543.70      522.55     11.40 o 
   5   5   4     1109.22     1029.98     49.20 o 
   6   5   4     1114.54     1095.22     56.06 o 
   7   5   4     3530.67     3466.14    199.10 o 
   8   5   4      649.56      604.51     17.40 o 
   9   5   4     1908.32     1820.96     67.30 o 
  10   5   4      233.05      238.36      9.43 o 
  11   5   4     1742.74     1748.13     43.23 o 
  12   5   4      712.19      692.61     15.64 o 
  13   5   4     1813.10     1834.59     81.01 o 
  14   5   4      868.14      925.05     15.27 o 
  15   5   4     4798.68     4670.30     62.38 o 
  16   5   4      246.58      232.11     11.51 o 
  17   5   4     1090.81     1116.06     16.13 o 
  18   5   4      164.92      139.96     22.14 o 
  19   5   4      377.32      395.54     57.81 o 
  20   5   4      393.91      378.80     20.21 o 
  21   5   4      340.14      382.99     15.90 o 
  22   5   4     1047.31     1085.33     15.36 o 
  23   5   4      412.39      391.87     23.55 o 
  24   5   4       93.36      139.53     23.55 o 
   1   6   4      295.40      299.08     18.63 o 
   2   6   4     4483.25     4207.03    151.65 o 
   3   6   4      905.79      811.13     23.72 o 
   4   6   4     1861.68     1778.76     99.11 o 
   5   6   4      958.47      882.56     44.99 o 
   6   6   4     1344.34     1300.39     52.37 o 
   7   6   4      260.10      248.18     18.98 o 
   8   6   4      233.54      238.27     13.05 o 
   9   6   4      315.64      324.81     11.30 o 
  10   6   4      986.36      910.71     12.80 o 
  11   6   4      295.87      264.89     11.18 o 
  12   6   4      491.73      470.23     32.68 o 
  13   6   4      216.35      204.38     13.79 o 
  14   6   4      340.28      317.68     12.14 o 
  15   6   4       93.87       83.65     11.57 o 
  16   6   4      217.59      247.28     29.52 o 
  17   6   4      135.92      144.32     12.48 o 
  18   6   4      688.51      710.45     13.93 o 
  19   6   4      270.56      250.40     13.06 o 
  20   6   4      281.64      259.35     13.46 o 
  21   6   4       51.98       54.91     22.32 o 
  22   6   4      585.14      559.78     17.22 o 
  23   6   4       84.54       91.92     27.41 o 
   1   7   4      135.55      134.92     10.54 o 
   2   7   4      850.70      782.68     19.33 o 
   3   7   4     1553.16     1446.22     17.57 o 
   4   7   4      410.30      387.04     46.04 o 
   5   7   4     1351.22     1360.83     13.66 o 
   6   7   4      568.76      517.62     36.38 o 
   7   7   4     1266.45     1189.12     88.92 o 
   8   7   4      339.40      307.55     26.53 o 
   9   7   4      811.97      826.98     32.16 o 
  10   7   4      723.12      718.56     42.00 o 
  11   7   4     3315.28     3292.21    161.67 o 
  12   7   4      481.22      495.35     32.33 o 
  13   7   4     1474.11     1417.68     16.64 o 
  14   7   4      126.31      138.89     10.19 o 
  15   7   4     1127.66     1195.78     68.88 o 
  16   7   4      380.80      379.22     15.41 o 
  17   7   4     1093.24     1114.37     17.01 o 
  18   7   4       27.62       40.40     12.61 o 
  19   7   4      992.49     1093.48     59.22 o 
  20   7   4      198.67      226.15     31.81 o 
  21   7   4      399.80      421.78     24.60 o 
   0   8   4     1776.96     1737.92     23.20 o 
   1   8   4      647.16      664.44     14.41 o 
   2   8   4     1949.03     1951.99     54.12 o 
   3   8   4       76.63       93.07     13.64 o 
   4   8   4      848.31      871.60     16.17 o 
   5   8   4      772.10      756.67     20.74 o 
   6   8   4     1028.29      969.30     16.87 o 
   7   8   4      260.58      282.24     14.17 o 
   8   8   4      738.59      773.80     31.98 o 
   9   8   4      178.54      200.50     28.82 o 
  10   8   4       64.00       99.59     15.64 o 
  11   8   4       59.34       67.12     11.83 o 
  12   8   4       13.29       19.58     12.03 o 
  13   8   4       50.46       46.29     14.78 o 
  14   8   4      107.52       94.64     33.04 o 
  15   8   4      277.27      280.48     13.20 o 
  16   8   4      530.53      522.12     28.64 o 
  17   8   4      313.95      307.33     14.04 o 
  18   8   4       46.62       42.35     17.05 o 
  19   8   4      156.10      146.20     24.60 o 
   1   9   4       56.97       67.85     14.17 o 
   2   9   4       99.63      117.60     14.29 o 
   3   9   4      112.98      118.63     11.37 o 
   4   9   4      280.15      272.93     14.54 o 
   5   9   4      380.46      384.40     24.43 o 
   6   9   4      388.47      350.05     15.16 o 
   7   9   4     1420.92     1444.70     98.05 o 
   8   9   4      941.96      983.36     23.55 o 
   9   9   4     1870.90     1789.23     25.66 o 
  10   9   4      345.07      333.88     22.49 o 
  11   9   4      829.88      883.19     18.28 o 
  12   9   4      266.91      269.90     16.28 o 
  13   9   4      882.82      996.73     17.27 o 
  14   9   4      163.53      155.96     13.52 o 
  15   9   4     1138.66     1151.31     47.62 o 
   0  10   4      289.82      306.11     16.17 o 
   1  10   4      461.08      492.76     16.03 o 
   2  10   4     1054.86     1069.37     16.90 o 
   3  10   4      550.43      494.46     55.35 o 
   4  10   4      672.77      620.78     16.28 o 
   5  10   4      311.21      321.06     13.64 o 
   6  10   4      397.70      383.22     13.90 o 
   7  10   4       20.16       22.33     32.16 o 
   8  10   4      179.61      167.46     16.28 o 
   9  10   4       40.90       38.94     16.28 o 
  10  10   4       55.28       64.97     22.67 o 
  11  10   4        9.58       50.11     16.52 o 
   2   0   5      680.45      747.18     14.88 o 
   4   0   5     6415.91     6542.25     71.34 o 
   6   0   5     7090.57     6944.29     37.25 o 
   8   0   5     9143.96     9540.45     40.42 o 
  10   0   5     1950.25     1726.32     19.33 o 
  12   0   5     2853.60     2602.84     21.44 o 
  14   0   5     5644.46     5559.93     27.76 o 
  16   0   5     6110.60     6226.99     28.82 o 
  18   0   5     2127.50     2081.29     19.33 o 
  20   0   5     1236.32     1236.05     22.49 o 
  22   0   5      277.17      334.58     15.46 o 
  24   0   5     1685.69     1633.54     25.30 o 
  26   0   5       28.96       56.23     23.20 o 
   0   1   5     4897.19     5514.95     41.12 o 
   1   1   5    15285.64    15385.21     45.56 o 
   2   1   5      570.19      516.08     36.20 o 
   3   1   5     9147.24     9069.39    400.13 o 
   4   1   5      428.93      437.81     12.93 o 
   5   1   5     6353.87     6139.83     33.74 o 
   6   1   5      352.99      419.75     34.97 o 
   7   1   5     2245.52     2227.21    105.61 o 
   8   1   5     1856.41     2107.70     78.55 o 
   9   1   5     2186.77     2371.23     24.95 o 
  10   1   5     1027.33      990.03     20.74 o 
  11   1   5      565.33      557.74     13.67 o 
  12   1   5     1460.20     1420.46     12.80 o 
  13   1   5       80.91      137.21     12.55 o 
  14   1   5      556.31      566.79     10.56 o 
  15   1   5      499.86      530.55     32.86 o 
  16   1   5     1049.38     1050.59     14.76 o 
  17   1   5     1213.08     1191.25     32.86 o 
  18   1   5       92.63       94.94     10.85 o 
  19   1   5     1381.08     1279.14     12.55 o 
  20   1   5      770.56      747.96     24.43 o 
  21   1   5     1883.01     1881.25     20.03 o 
  22   1   5      140.94      124.56     21.09 o 
  23   1   5     1729.46     1665.48     22.84 o 
  24   1   5      148.25      168.32     20.03 o 
  25   1   5     1860.07     1887.69     15.28 o 
  26   1   5      128.96      136.14     16.65 o 
  27   1   5     1416.22     1348.96    107.19 o 
   1   2   5      622.38      605.13     14.06 o 
   2   2   5     6829.86     6920.44    156.57 o 
   3   2   5      135.00      148.14     12.75 o 
   4   2   5     1062.95     1004.71     39.54 o 
   5   2   5      398.72      416.12     18.98 o 
   6   2   5     2897.14     2772.67    219.30 o 
   7   2   5     1505.05     1527.55     69.94 o 
   8   2   5     2425.10     2298.63    148.14 o 
   9   2   5      988.80     1050.62     17.57 o 
  10   2   5     7505.49     7571.94    171.51 o 
  11   2   5      171.28      159.39     13.93 o 
  12   2   5     8212.74     8447.58    176.43 o 
  13   2   5     1577.94     1607.28     24.95 o 
  14   2   5     2784.36     2801.25     20.70 o 
  15   2   5      362.76      376.05     18.63 o 
  16   2   5      859.42      824.17     33.56 o 
  17   2   5      599.90      580.08     25.30 o 
  18   2   5     2145.09     2156.81     18.28 o 
  19   2   5      547.43      527.11     22.84 o 
  20   2   5     1772.27     1747.90     26.71 o 
  21   2   5       51.48       60.82     12.06 o 
  22   2   5     1160.82     1101.65     27.24 o 
  23   2   5       63.41       48.74     12.16 o 
  24   2   5      137.10      123.27     15.66 o 
  25   2   5      150.86      146.00     16.28 o 
  26   2   5      634.72      563.02     74.16 o 
   0   3   5     1572.43     1715.78     23.55 o 
   1   3   5     4623.14     4259.52     70.64 o 
   2   3   5      307.67      319.08     10.72 o 
   3   3   5     7548.40     7232.54    306.11 o 
   4   3   5     3121.34     3421.36     27.76 o 
   5   3   5     5843.57     5633.62    331.77 o 
   6   3   5      395.79      370.50     14.94 o 
   7   3   5     3279.01     2981.62     84.17 o 
   8   3   5      267.76      258.20     21.61 o 
   9   3   5     1281.20     1295.20     39.01 o 
  10   3   5      899.05      941.82     40.24 o 
  11   3   5       94.30       87.35     10.34 o 
  12   3   5      752.04      777.90     36.55 o 
  13   3   5      409.40      419.55     13.78 o 
  14   3   5      119.86      113.29     10.60 o 
  15   3   5      280.75      306.93     33.56 o 
  16   3   5      378.32      353.09     18.28 o 
  17   3   5      337.39      374.04     15.36 o 
  18   3   5      184.28      188.38     19.68 o 
  19   3   5     1632.68     1627.56     19.33 o 
  20   3   5      154.35      187.80     14.29 o 
  21   3   5     1005.06      967.47     15.11 o 
  22   3   5       56.65       42.21     11.90 o 
  23   3   5     2342.46     2386.13     19.33 o 
  24   3   5       13.73       37.78     15.90 o 
  25   3   5     1371.49     1384.56     20.56 o 
  26   3   5       37.04       33.68     16.77 o 
   1   4   5      284.78      293.17     10.71 o 
   2   4   5     1643.19     1700.19     35.32 o 
   3   4   5     2506.74     2455.93     21.79 o 
   4   4   5     1155.44     1097.57     45.16 o 
   5   4   5       29.19       38.94     19.33 o 
   6   4   5     3992.07     3832.79    202.79 o 
   7   4   5     2260.08     2276.83    140.40 o 
   8   4   5     4709.29     4710.16    248.30 o 
   9   4   5     1207.23     1225.68     14.23 o 
  10   4   5     4233.92     4060.08     85.40 o 
  11   4   5      122.21      116.40     10.40 o 
  12   4   5     1043.87      995.26     24.78 o 
  13   4   5      474.09      427.01     11.96 o 
  14   4   5     3846.35     3884.95    102.10 o 
  15   4   5     1179.95     1151.18     13.97 o 
  16   4   5     2702.38     2650.19     41.12 o 
  17   4   5      122.59      156.36     11.17 o 
  18   4   5     1772.36     1740.81     28.99 o 
  19   4   5       14.56       10.29     11.64 o 
  20   4   5      243.40      254.77     15.40 o 
  21   4   5       84.22      126.87     20.74 o 
  22   4   5      197.52      179.02     20.38 o 
  23   4   5      474.90      473.60     14.76 o 
  24   4   5       36.76       62.95     20.38 o 
  25   4   5       42.77       63.06     60.45 o 
   0   5   5      636.38      573.21     19.68 o 
   1   5   5     2695.45     2511.40     19.68 o 
   2   5   5     1746.02     1834.57     22.49 o 
   3   5   5     1712.37     1462.92     73.98 o 
   4   5   5      143.36      162.79     17.22 o 
   5   5   5     1261.09     1150.00     51.84 o 
   6   5   5      176.94      163.65     12.80 o 
   7   5   5     1430.33     1358.42     33.56 o 
   8   5   5      453.94      427.69     17.57 o 
   9   5   5     1360.50     1302.13     86.98 o 
  10   5   5      832.89      741.91     20.38 o 
  11   5   5      182.38      206.66     10.92 o 
  12   5   5      127.52      127.86      9.44 o 
  13   5   5      110.08      126.25     13.29 o 
  14   5   5       16.44       27.03     10.85 o 
  15   5   5      822.29      756.92     43.40 o 
  16   5   5      799.62      741.38     17.22 o 
  17   5   5      895.08      934.18     23.55 o 
  18   5   5       36.66       38.29     11.64 o 
  19   5   5      679.17      715.38     13.52 o 
  20   5   5      183.61      193.64     12.68 o 
  21   5   5      969.23      957.81     15.99 o 
  22   5   5      132.26      155.53     16.26 o 
  23   5   5      418.15      415.41     23.90 o 
  24   5   5      129.75      160.19     15.82 o 
   1   6   5      330.66      335.63     18.28 o 
   2   6   5     1142.48     1127.52     24.43 o 
   3   6   5      407.60      383.98     28.47 o 
   4   6   5     1071.45     1023.31     24.60 o 
   5   6   5      331.60      333.62     26.36 o 
   6   6   5      360.81      358.87     14.23 o 
   7   6   5       77.07       97.17     12.65 o 
   8   6   5     1602.34     1563.18     89.80 o 
   9   6   5      439.05      403.25     11.48 o 
  10   6   5     2500.36     2423.21     73.45 o 
  11   6   5     2088.34     2088.14     15.36 o 
  12   6   5     4717.17     4583.33    189.43 o 
  13   6   5      333.50      320.16     14.03 o 
  14   6   5     2635.32     2511.56     16.54 o 
  15   6   5       63.61       81.35     14.29 o 
  16   6   5     1201.95     1155.12     14.16 o 
  17   6   5      461.73      456.87     25.48 o 
  18   6   5      324.99      297.20     18.10 o 
  19   6   5      549.56      538.01     59.22 o 
  20   6   5      275.78      269.54     14.41 o 
  21   6   5       29.89       22.71     16.38 o 
  22   6   5      429.90      516.34     17.37 o 
   0   7   5      839.89      841.02     15.46 o 
   1   7   5      706.53      643.50     19.68 o 
   2   7   5       62.78       69.24     17.92 o 
   3   7   5     1131.29     1189.69     53.77 o 
   4   7   5       67.66       71.70     10.78 o 
   5   7   5     1249.49     1259.90     79.60 o 
   6   7   5     1001.83     1015.92     17.05 o 
   7   7   5      410.50      415.45     40.77 o 
   8   7   5      161.35      155.65     24.95 o 
   9   7   5      307.04      342.70     16.52 o 
  10   7   5      154.56      158.12     16.87 o 
  11   7   5      206.44      200.50     13.92 o 
  12   7   5      170.17      173.85     14.41 o 
  13   7   5      130.15      136.60     11.57 o 
  14   7   5        2.08       14.68     19.15 o 
  15   7   5      114.13       96.49     14.91 o 
  16   7   5       15.43       12.12     10.56 o 
  17   7   5      103.44      129.42     15.53 o 
  18   7   5      101.41      147.09     24.95 o 
  19   7   5      277.05      293.58     16.89 o 
  20   7   5      341.85      366.57     17.26 o 
   1   8   5       24.60       41.47     13.67 o 
   2   8   5      133.86      129.12     36.90 o 
   3   8   5        2.48      -15.46     19.68 o 
   4   8   5      131.28      140.23     14.06 o 
   5   8   5      293.41      303.30     19.68 o 
   6   8   5     1640.93     1525.57     28.82 o 
   7   8   5      371.77      342.24     11.25 o 
   8   8   5     1543.31     1475.52     34.27 o 
   9   8   5      357.05      422.02     31.63 o 
  10   8   5     1158.25     1136.12     57.11 o 
  11   8   5       85.64       74.05     36.90 o 
  12   8   5      686.38      670.98     13.75 o 
  13   8   5      519.08      516.69     13.42 o 
  14   8   5      387.76      393.43     23.72 o 
  15   8   5      727.19      735.30     17.01 o 
  16   8   5     1192.34     1207.24     45.16 o 
  17   8   5      374.87      392.29     39.54 o 
  18   8   5     1311.83     1273.64     19.61 o 
   0   9   5      175.22      191.54     20.38 o 
   1   9   5     1216.62     1252.08     16.89 o 
   2   9   5      505.08      449.67     14.59 o 
   3   9   5      311.54      307.65     16.17 o 
   4   9   5      190.92      192.98     12.28 o 
   5   9   5      510.34      463.56     38.84 o 
   6   9   5       23.55       71.70     21.09 o 
   7   9   5      160.28      201.38     21.44 o 
   8   9   5       75.93       83.29     21.09 o 
   9   9   5       40.63       68.53     21.44 o 
  10   9   5      133.54      126.44     29.70 o 
  11   9   5      241.16      261.65     15.90 o 
  12   9   5       25.68       13.33     17.05 o 
  13   9   5       26.00       39.81     20.03 o 
  14   9   5      113.06      103.14     24.07 o 
   1  10   5       59.35       60.01     13.06 o 
   2  10   5      125.18      118.51     11.06 o 
   3  10   5      274.19      273.12     13.71 o 
   4  10   5      615.88      607.65     18.45 o 
   5  10   5      141.57      132.35     15.46 o 
   6  10   5      626.15      623.32     16.89 o 
   7  10   5      124.41      135.02     33.04 o 
   8  10   5      258.19      216.03     38.48 o 
   9  10   5      239.75      239.12     23.90 o 
  10  10   5      325.84      296.06     36.90 o 
   2   0   6    26865.48    28586.22     75.91 o 
   4   0   6     7790.17     8050.05     55.35 o 
   6   0   6     2622.45     2502.32     22.14 o 
   8   0   6     5022.93     4873.20     28.47 o 
  10   0   6      672.00      671.62     14.76 o 
  12   0   6      130.32      146.20     17.57 o 
  14   0   6      337.87      339.15     18.63 o 
  16   0   6     2201.65     2141.73     23.20 o 
  18   0   6     2484.63     2399.70     24.25 o 
  20   0   6     2066.60     1979.72     24.25 o 
  22   0   6     2439.44     2256.31     21.44 o 
  24   0   6     1562.50     1717.53     25.30 o 
  26   0   6     2191.15     1917.16     22.84 o 
   1   1   6      712.29      720.83     15.02 o 
   2   1   6     4012.94     4405.12     24.40 o 
   3   1   6     2795.61     2982.43     28.12 o 
   4   1   6     1317.92     1422.16     16.39 o 
   5   1   6     5585.40     5642.19    199.45 o 
   6   1   6     1902.99     2143.75    167.64 o 
   7   1   6     5041.21     5074.58    144.45 o 
   8   1   6     1678.73     1704.88     22.84 o 
   9   1   6     4462.34     4412.80    120.90 o 
  10   1   6      938.88      966.19     40.07 o 
  11   1   6     4370.36     4337.14     59.75 o 
  12   1   6      645.24      644.80     13.79 o 
  13   1   6     6947.39     6905.59    180.47 o 
  14   1   6      759.33      727.48     15.11 o 
  15   1   6     3475.57     3429.30     77.32 o 
  16   1   6        3.18       17.57     12.67 o 
  17   1   6     2294.89     2235.13     37.96 o 
  18   1   6       22.37       19.64     10.92 o 
  19   1   6     1165.10     1204.18     19.86 o 
  20   1   6       78.71       91.31     11.25 o 
  21   1   6      655.65      660.37     15.28 o 
  22   1   6      279.97      247.68     12.28 o 
  23   1   6      175.82      226.07     22.14 o 
  24   1   6      248.20      299.27     15.66 o 
  25   1   6      163.98      204.97     13.64 o 
  26   1   6        4.49       47.97     20.56 o 
   0   2   6     8390.96     8423.20     43.58 o 
   1   2   6       14.71       43.35     11.55 o 
   2   2   6    12242.32    12183.52    282.57 o 
   3   2   6     2197.71     2349.86     35.67 o 
   4   2   6    17669.29    17879.60    637.18 o 
   5   2   6     1548.29     1610.78     82.06 o 
   6   2   6     7110.20     7058.64    292.58 o 
   7   2   6       51.22       50.61     10.08 o 
   8   2   6     3477.63     3436.44    162.02 o 
   9   2   6      316.37      314.73     14.69 o 
  10   2   6      168.26      133.02     11.30 o 
  11   2   6     1082.51     1077.32     42.00 o 
  12   2   6       87.25      104.06     13.93 o 
  13   2   6      340.12      349.30     12.41 o 
  14   2   6     1144.64     1142.91     16.52 o 
  15   2   6       44.98       41.07      9.49 o 
  16   2   6      674.00      662.83     37.25 o 
  17   2   6      781.79      748.36     13.00 o 
  18   2   6     1648.16     1604.88     14.50 o 
  19   2   6       70.85       73.02     11.63 o 
  20   2   6     1612.98     1573.23     76.09 o 
  21   2   6      236.85      199.41     14.66 o 
  22   2   6     2319.96     2256.10     61.68 o 
  23   2   6      900.91      903.16     31.28 o 
  24   2   6     1579.04     1596.96     18.26 o 
  25   2   6      150.28      126.04     13.59 o 
  26   2   6     1295.34     1293.82     18.76 o 
   1   3   6     3314.60     3212.44     20.38 o 
   2   3   6      581.82      547.87     16.34 o 
   3   3   6      244.48      248.82      9.57 o 
   4   3   6     1068.03     1117.65     54.47 o 
   5   3   6     1754.25     1841.95     23.20 o 
   6   3   6     1566.97     1527.63    101.92 o 
   7   3   6     2465.85     2291.44    112.82 o 
   8   3   6     1531.63     1588.44     93.49 o 
   9   3   6     8801.26     8357.08    419.28 o 
  10   3   6      169.13      176.29     13.05 o 
  11   3   6     4900.43     4947.55    132.67 o 
  12   3   6      532.50      531.94     19.51 o 
  13   3   6     2699.63     2634.95     19.96 o 
  14   3   6      119.72      134.95     17.22 o 
  15   3   6     2499.28     2442.12     20.03 o 
  16   3   6      203.38      235.20     31.28 o 
  17   3   6     2943.49     2981.70     26.36 o 
  18   3   6      141.48       84.00     13.36 o 
  19   3   6     1447.97     1489.12     14.60 o 
  20   3   6      124.19      127.76     24.78 o 
  21   3   6      718.77      762.82     12.04 o 
  22   3   6      233.99      235.27     12.48 o 
  23   3   6       15.49       16.29     16.17 o 
  24   3   6      160.24      180.88     20.21 o 
  25   3   6      218.76      200.96     13.97 o 
   0   4   6     8406.92     7951.20     37.61 o 
   1   4   6      661.72      617.45     20.03 o 
   2   4   6     4052.64     3875.13    154.81 o 
   3   4   6      229.97      223.58     14.59 o 
   4   4   6     7364.20     6979.79     34.09 o 
   5   4   6       47.45       53.58      9.82 o 
   6   4   6     4734.45     4605.45    246.89 o 
   7   4   6     2219.77     2113.79     70.64 o 
   8   4   6     3450.22     3530.37    269.91 o 
   9   4   6      310.51      308.89     30.58 o 
  10   4   6      467.12      499.28     23.20 o 
  11   4   6      781.06      680.51     14.39 o 
  12   4   6      117.72      133.93     10.78 o 
  13   4   6      449.72      407.63     13.78 o 
  14   4   6     1693.89     1594.81     21.26 o 
  15   4   6       67.32       55.42     17.92 o 
  16   4   6      315.12      329.37     25.48 o 
  17   4   6      807.39      793.37     33.91 o 
  18   4   6     1539.18     1476.96     75.91 o 
  19   4   6      445.62      482.14     18.80 o 
  20   4   6     1007.86     1095.12     23.55 o 
  21   4   6      219.10      183.46     22.14 o 
  22   4   6     1294.81     1257.97     14.95 o 
  23   4   6      278.94      310.63     36.73 o 
  24   4   6     1055.83      979.77     41.12 o 
   1   5   6      241.84      239.79     21.97 o 
   2   5   6       29.07       39.20     13.53 o 
   3   5   6      198.38      217.55     18.28 o 
   4   5   6     1416.49     1331.08     64.49 o 
   5   5   6     2760.56     2634.52    129.86 o 
   6   5   6      600.94      594.12     38.13 o 
   7   5   6     1661.14     1669.42     99.46 o 
   8   5   6      149.51      137.61     13.36 o 
   9   5   6     1964.13     1856.08     95.59 o 
  10   5   6       86.51       71.85     12.80 o 
  11   5   6     2643.33     2434.37     78.37 o 
  12   5   6     1070.41     1028.37     50.08 o 
  13   5   6     3695.72     3651.26     54.47 o 
  14   5   6      996.10      992.65     52.89 o 
  15   5   6     1585.76     1586.77     40.94 o 
  16   5   6      229.55      215.57     18.10 o 
  17   5   6     1636.79     1701.62     15.73 o 
  18   5   6      158.29      171.53     29.70 o 
  19   5   6      155.94      189.49     30.05 o 
  20   5   6      469.49      514.83     42.53 o 
  21   5   6      671.32      693.61     16.17 o 
  22   5   6       98.15      106.14     23.20 o 
  23   5   6      189.31      199.62     23.90 o 
   0   6   6     7645.34     7478.50     34.79 o 
   1   6   6      674.91      689.54     15.46 o 
   2   6   6     2682.37     2753.61     24.95 o 
   3   6   6      790.13      686.57     13.00 o 
   4   6   6     2251.37     2210.14     56.06 o 
   5   6   6       53.12       79.90     12.67 o 
   6   6   6     1551.20     1519.07    114.75 o 
   7   6   6      164.25      168.60     20.74 o 
   8   6   6      466.59      478.49     34.97 o 
   9   6   6      613.64      551.38     13.36 o 
  10   6   6      247.39      240.99     16.17 o 
  11   6   6      568.04      516.63     53.07 o 
  12   6   6       40.85       76.51     13.41 o 
  13   6   6      527.84      460.96     61.33 o 
  14   6   6       39.77       40.21     18.10 o 
  15   6   6        4.97       10.03     15.11 o 
  16   6   6      568.60      585.86     34.79 o 
  17   6   6      331.66      342.55     15.78 o 
  18   6   6     1013.76     1035.36     17.22 o 
  19   6   6       28.98       60.15     12.74 o 
  20   6   6      767.44      730.19     22.84 o 
  21   6   6      580.00      580.86     15.02 o 
  22   6   6      807.79      877.99     97.88 o 
   1   7   6      154.66      203.14     18.98 o 
   2   7   6      117.85      143.01     13.16 o 
   3   7   6     1014.93      971.44     76.62 o 
   4   7   6      166.85      193.77     17.22 o 
   5   7   6      514.66      543.75     20.74 o 
   6   7   6      174.56      170.38     38.13 o 
   7   7   6      638.78      589.66     41.30 o 
   8   7   6      382.42      373.84     16.17 o 
   9   7   6     1755.73     1687.53     56.76 o 
  10   7   6      598.79      560.20     19.68 o 
  11   7   6     1159.58     1180.15     40.07 o 
  12   7   6      115.28      131.96     23.02 o 
  13   7   6     1280.67     1336.51     60.45 o 
  14   7   6      136.07      148.28     35.50 o 
  15   7   6      537.70      600.43     15.64 o 
  16   7   6      538.98      586.68     18.98 o 
  17   7   6      554.84      546.75     27.76 o 
  18   7   6       66.65       85.48     13.46 o 
  19   7   6      691.59      721.15     22.32 o 
  20   7   6       73.00       88.08     14.04 o 
   0   8   6     1161.93     1156.27     22.14 o 
   1   8   6      574.04      548.83     17.05 o 
   2   8   6     1672.10     1595.23     23.55 o 
   3   8   6      540.47      567.24     21.44 o 
   4   8   6     1512.17     1504.20     23.55 o 
   5   8   6      787.70      777.60     38.13 o 
   6   8   6      232.75      250.34     20.56 o 
   7   8   6      230.00      225.18     42.53 o 
   8   8   6      408.70      403.37     20.56 o 
   9   8   6      562.43      572.97     22.67 o 
  10   8   6      296.32      267.16     14.90 o 
  11   8   6       70.27       63.26     12.28 o 
  12   8   6       32.05       78.11     19.51 o 
  13   8   6      325.04      342.80     23.90 o 
  14   8   6       74.94       96.09     19.33 o 
  15   8   6      115.02      118.95     17.57 o 
  16   8   6      170.86      190.31     31.28 o 
  17   8   6      290.68      318.69     20.74 o 
   1   9   6       75.06       91.97     10.54 o 
   2   9   6       28.65       53.41     11.77 o 
   3   9   6       57.19       45.86     14.91 o 
   4   9   6      284.61      256.99     13.00 o 
   5   9   6      674.81      657.21     16.87 o 
   6   9   6      819.46      796.39     23.55 o 
   7   9   6      410.15      418.23     16.52 o 
   8   9   6      118.66       89.97     22.14 o 
   9   9   6     1027.84     1072.14     47.97 o 
  10   9   6      298.41      345.45     38.31 o 
  11   9   6      125.40      133.50     16.52 o 
  12   9   6      123.54      141.55     47.80 o 
  13   9   6      618.36      637.71     47.27 o 
   0  10   6      445.58      444.58     17.57 o 
   1  10   6      344.65      357.00     21.79 o 
   2  10   6      180.75      214.71     30.75 o 
   3  10   6      110.58      100.13     13.39 o 
   4  10   6      870.48      955.35     65.19 o 
   5  10   6      279.31      268.40     43.58 o 
   6  10   6      236.79      217.68     24.07 o 
   7  10   6      306.59      297.03     17.15 o 
   8  10   6      401.02      385.73     17.26 o 
   2   0   7    12438.39    13569.59    266.22 o 
   4   0   7     3392.69     3570.60     32.51 o 
   6   0   7     1564.58     1601.72     51.49 o 
   8   0   7     6353.33     6386.90     32.68 o 
  10   0   7     3541.11     3302.22     26.01 o 
  12   0   7    13295.97    13077.79     39.36 o 
  14   0   7     7662.58     7716.43     33.74 o 
  16   0   7     2232.58     2199.02     19.68 o 
  18   0   7     1750.59     1777.98     18.63 o 
  20   0   7      376.40      345.48     14.76 o 
  22   0   7     2410.74     2415.51     26.01 o 
  24   0   7     1300.86     1286.31     24.95 o 
  26   0   7      104.60       93.84     16.87 o 
   0   1   7     1392.90     1483.47     24.25 o 
   1   1   7     5228.06     5043.28     53.24 o 
   2   1   7      632.06      648.19     25.48 o 
   3   1   7     3745.61     3488.28     63.09 o 
   4   1   7       46.12       84.20     11.92 o 
   5   1   7     3787.79     3650.98     60.45 o 
   6   1   7       21.34       34.96      9.68 o 
   7   1   7      262.81      202.56      9.55 o 
   8   1   7     1067.28     1039.02     13.00 o 
   9   1   7     2759.70     2694.21     15.40 o 
  10   1   7      528.16      536.40     11.48 o 
  11   1   7      712.21      661.78     11.99 o 
  12   1   7      763.52      825.45     14.17 o 
  13   1   7      220.43      242.98     18.28 o 
  14   1   7      424.01      427.91     13.42 o 
  15   1   7      512.36      519.46     20.03 o 
  16   1   7      590.44      597.37     11.99 o 
  17   1   7     2297.37     2294.68     53.77 o 
  18   1   7      536.91      487.81     11.81 o 
  19   1   7     1591.30     1572.72     21.09 o 
  20   1   7      174.16      206.76     12.40 o 
  21   1   7     1775.67     1742.33     19.33 o 
  22   1   7      837.17      804.03     24.78 o 
  23   1   7     1391.06     1466.16     55.53 o 
  24   1   7      143.30      172.65     14.41 o 
  25   1   7     1387.29     1519.93     42.53 o 
  26   1   7      126.56      125.94     32.33 o 
   1   2   7      133.22      163.21     15.82 o 
   2   2   7     2032.64     2277.34    110.71 o 
   3   2   7     3690.22     3962.81    141.46 o 
   4   2   7     1590.19     1549.09     85.23 o 
   5   2   7     3435.91     3741.85    145.68 o 
   6   2   7     5713.51     5508.62     31.98 o 
   7   2   7       72.57       85.26     18.98 o 
   8   2   7     9437.28     9203.08    511.18 o 
   9   2   7      944.69      954.58     17.51 o 
  10   2   7     6048.31     5966.69     58.87 o 
  11   2   7      949.22      974.88     18.03 o 
  12   2   7     3858.59     3691.28     26.71 o 
  13   2   7      226.39      208.41     18.63 o 
  14   2   7     4344.96     4270.38     31.63 o 
  15   2   7       73.48       62.39     23.90 o 
  16   2   7     3665.54     3626.33     61.33 o 
  17   2   7      254.78      239.59     27.76 o 
  18   2   7     4726.25     4565.17    269.03 o 
  19   2   7      510.77      525.26     14.59 o 
  20   2   7     1138.73     1113.32     55.35 o 
  21   2   7      121.21      122.89     14.59 o 
  22   2   7       89.07      104.45     23.72 o 
  23   2   7       18.60       70.32     15.46 o 
  24   2   7       16.61        2.99     12.74 o 
  25   2   7       35.55       62.71     16.65 o 
   0   3   7       71.75       63.26     17.57 o 
   1   3   7     5115.63     4705.61     79.95 o 
   2   3   7      168.26      158.86     12.13 o 
   3   3   7     4803.21     4572.67     22.67 o 
   4   3   7     1697.41     1588.85     76.09 o 
   5   3   7     5204.78     4907.64    121.07 o 
   6   3   7      196.32      203.00     10.40 o 
   7   3   7     5217.15     5097.74    310.68 o 
   8   3   7      141.96      141.09     14.76 o 
   9   3   7      575.68      529.75     14.11 o 
  10   3   7      295.90      305.88     28.29 o 
  11   3   7     1001.49     1063.54     43.58 o 
  12   3   7      152.19      157.98     10.64 o 
  13   3   7       48.62       64.07     11.03 o 
  14   3   7      103.32      123.01     11.11 o 
  15   3   7      544.51      541.18     13.23 o 
  16   3   7      905.44      871.95     15.82 o 
  17   3   7      751.60      662.13     16.17 o 
  18   3   7      504.09      509.61     22.84 o 
  19   3   7      743.66      719.52     30.05 o 
  20   3   7       30.85       31.52     18.28 o 
  21   3   7     1420.05     1414.80     17.75 o 
  22   3   7      230.05      277.85     44.28 o 
  23   3   7     2271.23     2383.37     66.25 o 
  24   3   7       21.25       33.72     14.94 o 
  25   3   7     1213.17     1105.30     21.44 o 
   1   4   7       85.91       89.85     10.27 o 
   2   4   7     1265.82     1193.47     13.93 o 
   3   4   7     1890.57     1750.35     62.03 o 
   4   4   7     2562.94     2439.08     72.40 o 
   5   4   7      157.47      142.94     10.71 o 
   6   4   7     1964.58     1859.53    103.15 o 
   7   4   7      204.21      213.58     17.75 o 
   8   4   7     2059.74     1922.78    121.60 o 
   9   4   7      164.30      175.29     16.34 o 
  10   4   7     7594.95     7575.06    392.92 o 
  11   4   7     1595.02     1527.00     49.55 o 
  12   4   7     3177.45     3098.18    103.50 o 
  13   4   7      515.65      483.63     12.75 o 
  14   4   7     4619.33     4395.73     22.52 o 
  15   4   7      373.40      328.45     20.56 o 
  16   4   7     1638.55     1654.95     15.87 o 
  17   4   7      762.78      765.27     14.56 o 
  18   4   7     1261.46     1392.40     75.39 o 
  19   4   7       90.09      119.14     20.38 o 
  20   4   7     1392.71     1431.81     24.25 o 
  21   4   7        0.84       -1.37     12.61 o 
  22   4   7      469.98      532.50     47.45 o 
  23   4   7      172.61      157.67     11.80 o 
  24   4   7       42.99       60.21     20.38 o 
   0   5   7     3271.60     3102.25     27.06 o 
   1   5   7     5308.35     5093.72     20.00 o 
   2   5   7      211.67      230.96     18.28 o 
   3   5   7     6508.94     6129.99     29.87 o 
   4   5   7      242.96      219.53      9.68 o 
   5   5   7     2613.88     2482.60     44.63 o 
   6   5   7       64.69       75.05     12.53 o 
   7   5   7     1427.94     1357.97     94.01 o 
   8   5   7     1133.13     1010.26     15.02 o 
   9   5   7      848.86      798.57     40.94 o 
  10   5   7      639.09      653.30     77.85 o 
  11   5   7      788.79      745.10     31.10 o 
  12   5   7      335.86      354.33     55.53 o 
  13   5   7       37.82       48.78     21.26 o 
  14   5   7        2.69      -10.71     13.66 o 
  15   5   7      565.78      593.63     17.75 o 
  16   5   7      531.15      536.84     16.87 o 
  17   5   7      293.47      281.05     13.71 o 
  18   5   7      412.07      433.89     12.93 o 
  19   5   7     1590.82     1568.21     17.22 o 
  20   5   7      315.15      279.23     13.33 o 
  21   5   7      957.15     1027.25     18.98 o 
  22   5   7       83.27       73.45     23.90 o 
   1   6   7       64.21       61.09     12.55 o 
   2   6   7      268.56      266.40     13.36 o 
   3   6   7      245.99      244.60      9.68 o 
   4   6   7     1335.31     1295.35     23.72 o 
   5   6   7      178.43      157.31     14.06 o 
   6   6   7     2314.68     2273.49     41.47 o 
   7   6   7      634.01      587.99     30.40 o 
   8   6   7     2696.31     2661.88     32.16 o 
   9   6   7      100.87       71.52     13.67 o 
  10   6   7     2225.36     2229.53    114.57 o 
  11   6   7      823.68      773.94     23.37 o 
  12   6   7     1386.83     1368.25     18.98 o 
  13   6   7      644.99      606.36     22.49 o 
  14   6   7     1350.36     1468.74     39.36 o 
  15   6   7      371.24      382.51     17.57 o 
  16   6   7     2243.75     2227.10     19.06 o 
  17   6   7       81.29      124.80     15.52 o 
  18   6   7      390.78      406.20     13.78 o 
  19   6   7       48.50       20.87     18.98 o 
  20   6   7      220.15      189.21     14.92 o 
  21   6   7      298.80      322.32     17.76 o 
   1   7   7     5689.02     5448.41     57.29 o 
   2   7   7      587.27      530.35     14.17 o 
   3   7   7     1852.54     1815.90     16.52 o 
   4   7   7      507.89      520.49     12.14 o 
   5   7   7     2102.65     2052.74     51.66 o 
   6   7   7      591.49      667.32     25.13 o 
   7   7   7      946.71      946.65     61.68 o 
   8   7   7      417.52      372.43     12.48 o 
   9   7   7      602.75      618.77     37.08 o 
  10   7   7       17.76        5.11     13.78 o 
  11   7   7      294.60      333.54     37.78 o 
  12   7   7        0.70      -11.70     11.70 o 
  13   7   7      111.08      147.51     18.98 o 
  14   7   7       58.91       67.19     15.99 o 
  15   7   7      210.96      201.52     12.54 o 
  16   7   7      263.21      283.48     34.44 o 
  17   7   7      626.53      688.87     17.37 o 
  18   7   7       32.50        1.31     13.90 o 
  19   7   7      893.39      854.49     59.22 o 
   1   8   7       86.29       66.64     19.33 o 
   2   8   7      361.25      414.01     20.74 o 
   3   8   7      388.48      410.14     20.74 o 
   4   8   7      232.82      269.81     31.63 o 
   5   8   7      949.73      863.95    100.51 o 
   6   8   7      572.52      558.99     41.12 o 
   7   8   7      334.06      368.02     14.59 o 
   8   8   7      454.62      426.01     29.17 o 
   9   8   7      706.95      675.92     58.69 o 
  10   8   7      812.91      842.86     16.51 o 
  11   8   7      346.50      345.32     28.12 o 
  12   8   7     2450.42     2485.64     64.84 o 
  13   8   7       39.79       54.50     22.49 o 
  14   8   7      471.34      481.39     17.02 o 
  15   8   7      181.94      165.27     27.41 o 
  16   8   7      371.59      366.16     17.51 o 
   0   9   7       91.37       67.83     21.79 o 
   1   9   7     1045.20     1034.87     16.89 o 
   2   9   7      200.89      217.20     22.32 o 
   3   9   7     1905.58     1882.88     70.29 o 
   4   9   7      761.22      809.39     23.20 o 
   5   9   7     1499.70     1426.89     25.30 o 
   6   9   7      762.53      711.33     18.28 o 
   7   9   7     1044.92     1075.47     14.85 o 
   8   9   7      588.47      597.97     26.18 o 
   9   9   7      356.28      347.51     12.30 o 
  10   9   7       28.18       27.05     28.64 o 
  11   9   7        0.60       20.58     13.59 o 
  12   9   7       80.53      111.17     16.64 o 
   1  10   7       77.30       64.49     13.46 o 
   2  10   7       43.73       23.17     19.86 o 
   3  10   7      102.36      141.64     13.26 o 
   4  10   7        8.51        6.98     42.88 o 
   5  10   7       19.65       46.88     20.56 o 
   6  10   7      581.48      526.47     19.33 o 
   0   0   8     3224.10     3277.97     30.22 o 
   2   0   8     2842.11     2404.23     18.24 o 
   4   0   8     3884.75     3729.01     55.18 o 
   6   0   8     5287.28     5273.28    152.53 o 
   8   0   8     3620.21     3650.86     24.25 o 
  10   0   8     3815.58     3632.58     23.55 o 
  12   0   8      751.89      740.50     15.46 o 
  14   0   8      139.94      147.96     18.28 o 
  16   0   8     4075.63     4000.55     23.90 o 
  18   0   8     1638.13     1582.93     18.28 o 
  20   0   8     1405.42     1302.12     23.20 o 
  22   0   8      540.63      538.07     17.22 o 
  24   0   8     1447.02     1395.61     20.38 o 
   1   1   8      349.82      391.27      8.15 o 
   2   1   8      330.66      366.46      8.01 o 
   3   1   8     2271.17     2213.49     18.62 o 
   4   1   8     1018.55     1049.16     21.38 o 
   5   1   8     2301.78     2367.88     33.02 o 
   6   1   8      886.53      876.77     19.99 o 
   7   1   8     6470.99     6353.98    135.80 o 
   8   1   8      285.70      258.92     10.45 o 
   9   1   8     6926.36     6912.44    121.25 o 
  10   1   8     1458.71     1417.75     35.32 o 
  11   1   8     9101.31     8926.38    164.83 o 
  12   1   8     2217.28     2190.89     25.66 o 
  13   1   8     6195.84     6174.73    161.32 o 
  14   1   8       16.69        0.88      9.31 o 
  15   1   8     3816.69     3863.76     63.44 o 
  16   1   8      395.57      402.84     10.19 o 
  17   1   8     1173.79     1186.71     22.84 o 
  18   1   8      176.14      205.91     34.44 o 
  19   1   8     1269.86     1256.03     16.15 o 
  20   1   8      695.22      706.86     22.84 o 
  21   1   8      352.15      318.88     14.59 o 
  22   1   8      281.72      247.76     12.94 o 
  23   1   8      164.19      186.87     20.74 o 
  24   1   8       45.14       41.93     16.28 o 
  25   1   8      219.78      234.74     60.10 o 
   0   2   8     2719.65     2478.07     26.71 o 
   1   2   8       30.36       49.37     12.18 o 
   2   2   8     9422.80     8946.31    209.29 o 
   3   2   8      138.36      163.88     13.71 o 
   4   2   8     3427.98     3286.61    108.25 o 
   5   2   8      872.37      814.75     21.09 o 
   6   2   8      998.60      918.43     24.43 o 
   7   2   8      334.31      323.98     31.81 o 
   8   2   8     1963.66     1831.62     89.09 o 
   9   2   8     1983.58     1893.76     48.50 o 
  10   2   8      219.02      227.62     12.17 o 
  11   2   8      450.32      465.67     14.06 o 
  12   2   8      214.49      220.71     13.36 o 
  13   2   8      100.58       82.25     10.02 o 
  14   2   8      343.58      331.31     11.11 o 
  15   2   8      437.82      513.87     19.68 o 
  16   2   8      537.15      479.46     23.90 o 
  17   2   8      544.34      479.80     10.69 o 
  18   2   8      542.62      578.96     24.07 o 
  19   2   8      862.53      780.29     11.67 o 
  20   2   8     1052.02     1092.42     39.54 o 
  21   2   8       85.95       87.06     31.10 o 
  22   2   8     1035.17      999.97     21.09 o 
  23   2   8      615.12      602.92     30.05 o 
  24   2   8     1536.58     1499.85     49.20 o 
   1   3   8      285.60      285.17     15.64 o 
   2   3   8      378.88      370.18     11.40 o 
   3   3   8      128.15      109.35     12.67 o 
   4   3   8      723.87      694.80     49.55 o 
   5   3   8     2822.77     2640.16    138.82 o 
   6   3   8      702.55      637.53     20.03 o 
   7   3   8     6410.77     6181.89    465.50 o 
   8   3   8      355.60      345.06     13.39 o 
   9   3   8     3518.94     3411.79    144.80 o 
  10   3   8       70.48       85.66     10.99 o 
  11   3   8     5100.52     4973.29    156.40 o 
  12   3   8       24.70       34.61     11.11 o 
  13   3   8     2248.67     2294.06     20.56 o 
  14   3   8      422.52      412.67     22.84 o 
  15   3   8     4922.09     5029.60     28.82 o 
  16   3   8      776.73      799.55     20.38 o 
  17   3   8     2663.67     2713.79     16.36 o 
  18   3   8      640.18      618.20     11.29 o 
  19   3   8     1426.07     1475.99     17.14 o 
  20   3   8      760.53      761.44     17.05 o 
  21   3   8      544.62      511.56     30.58 o 
  22   3   8       64.12       62.41     16.87 o 
  23   3   8       19.53       24.62     20.56 o 
  24   3   8      108.85      118.79     12.18 o 
   0   4   8     8329.89     7993.37     35.14 o 
   1   4   8      946.15      878.09     33.91 o 
   2   4   8     2662.89     2662.84     46.22 o 
   3   4   8     3338.46     3086.22    114.40 o 
   4   4   8     2136.43     2140.81     54.65 o 
   5   4   8      124.88       94.19     13.36 o 
   6   4   8     2619.97     2527.68    106.31 o 
   7   4   8      621.31      571.33     18.45 o 
   8   4   8      497.25      469.41     31.98 o 
   9   4   8      277.73      270.66     11.37 o 
  10   4   8       56.30       52.94     10.94 o 
  11   4   8      125.66      142.56     26.71 o 
  12   4   8      426.46      366.51     18.45 o 
  13   4   8       44.66       38.07     14.86 o 
  14   4   8        4.59       31.01     17.92 o 
  15   4   8      252.93      240.13     12.37 o 
  16   4   8       16.21       20.85     15.37 o 
  17   4   8      114.92      145.17     15.87 o 
  18   4   8      535.11      503.28     16.17 o 
  19   4   8      190.92      187.32     15.11 o 
  20   4   8      890.60      885.78     16.90 o 
  21   4   8      165.40      177.02     24.60 o 
  22   4   8      945.88      943.25     47.62 o 
  23   4   8      332.03      329.23     37.43 o 
   1   5   8      167.14      132.99     12.80 o 
   2   5   8     1395.64     1356.71     15.46 o 
   3   5   8     3160.18     3033.04     87.51 o 
   4   5   8      932.49      969.30     21.09 o 
   5   5   8     1996.06     1915.83     65.02 o 
   6   5   8      110.16      107.34     21.09 o 
   7   5   8      870.79      806.71     34.09 o 
   8   5   8       21.19       14.93     13.16 o 
   9   5   8     1140.39     1154.71     73.45 o 
  10   5   8       89.45       93.56     13.41 o 
  11   5   8     3006.36     3072.11    113.34 o 
  12   5   8      235.09      231.34     11.57 o 
  13   5   8     1882.62     1825.40     23.55 o 
  14   5   8      303.14      290.77     18.98 o 
  15   5   8      783.77      852.32     46.04 o 
  16   5   8      287.16      296.76     16.71 o 
  17   5   8     1736.76     1804.34     30.75 o 
  18   5   8      115.69      106.02     16.79 o 
  19   5   8      481.17      507.62     18.40 o 
  20   5   8      814.46      790.79     46.57 o 
  21   5   8      432.90      444.94     23.55 o 
  22   5   8     1139.02     1108.65     36.90 o 
   0   6   8     1043.52      973.16     21.79 o 
   1   6   8     1383.79     1328.10     34.62 o 
   2   6   8      843.43      847.35     21.09 o 
   3   6   8      413.70      403.46     19.68 o 
   4   6   8      529.56      503.68     14.17 o 
   5   6   8      209.65      213.02     11.37 o 
   6   6   8     1038.22      995.87    108.42 o 
   7   6   8      501.30      510.71     12.03 o 
   8   6   8     1019.29      991.85     33.21 o 
   9   6   8       23.21       12.56     11.04 o 
  10   6   8     1521.03     1426.79     80.31 o 
  11   6   8      269.85      237.38     14.04 o 
  12   6   8      137.96      171.49     14.54 o 
  13   6   8       32.29       23.01     11.96 o 
  14   6   8      151.29      158.16     19.68 o 
  15   6   8      322.81      369.00     23.72 o 
  16   6   8     1391.45     1427.24     39.36 o 
  17   6   8       72.39       78.68     15.90 o 
  18   6   8      402.96      403.48     20.21 o 
  19   6   8        8.13       25.10     16.51 o 
  20   6   8     1328.06     1432.44     47.09 o 
   1   7   8      283.30      260.78     19.68 o 
   2   7   8      984.16      988.01     15.53 o 
   3   7   8     1028.26     1035.03     50.96 o 
   4   7   8      132.80      137.02     13.92 o 
   5   7   8      191.24      185.29     16.52 o 
   6   7   8      111.90      101.75     11.70 o 
   7   7   8     1102.76     1173.80     53.24 o 
   8   7   8      259.60      273.34     12.28 o 
   9   7   8     1728.04     1766.75     17.49 o 
  10   7   8      643.02      638.03     17.40 o 
  11   7   8      591.95      634.48     18.98 o 
  12   7   8       91.35       99.10     12.54 o 
  13   7   8      825.48      847.40     59.75 o 
  14   7   8       48.32       42.63     15.65 o 
  15   7   8     1636.67     1618.75     18.95 o 
  16   7   8      142.16      126.56     21.61 o 
  17   7   8      195.78      224.80     17.14 o 
  18   7   8      249.97      296.89     17.62 o 
   0   8   8      473.59      479.03     16.17 o 
   1   8   8       13.16       18.98     20.38 o 
   2   8   8      831.97      852.62     22.49 o 
   3   8   8      236.01      239.08     13.36 o 
   4   8   8      947.40      901.36     16.28 o 
   5   8   8     1215.66     1278.97     16.90 o 
   6   8   8     1153.87     1167.96     15.03 o 
   7   8   8      244.89      235.43     13.53 o 
   8   8   8      505.42      444.57     17.75 o 
   9   8   8      376.74      390.03     15.77 o 
  10   8   8       82.84      114.74     21.09 o 
  11   8   8       19.31       44.28     15.66 o 
  12   8   8       79.70       86.90     13.31 o 
  13   8   8       81.35       93.01     15.82 o 
  14   8   8       50.22       43.87     16.77 o 
  15   8   8      228.14      242.75     12.67 o 
   1   9   8       26.46       42.17     20.74 o 
   2   9   8      176.99      197.43     12.87 o 
   3   9   8       34.58       39.75     11.06 o 
   4   9   8       46.35       17.22     22.49 o 
   5   9   8       59.32       69.59     22.84 o 
   6   9   8       34.35       35.14     15.82 o 
   7   9   8      408.79      405.55     14.26 o 
   8   9   8       19.23       35.03     13.39 o 
   9   9   8      371.57      398.96     29.70 o 
  10   9   8      188.51      237.02     20.21 o 
   2   0   9     3145.78     3381.50     24.25 o 
   4   0   9      917.72      950.89     14.06 o 
   6   0   9     3940.74     4256.45     71.34 o 
   8   0   9     1508.91     1475.03     17.57 o 
  10   0   9     1084.31     1048.37     20.74 o 
  12   0   9     1533.17     1504.91     21.79 o 
  14   0   9      610.57      639.29     20.03 o 
  16   0   9       48.16       40.42     13.00 o 
  18   0   9      768.84      835.04     21.79 o 
  20   0   9     1491.69     1596.99     23.90 o 
  22   0   9     1487.58     1390.69     24.95 o 
  24   0   9      280.02      352.50     24.25 o 
   0   1   9      854.51      877.31     23.37 o 
   1   1   9     4237.69     4189.93     22.41 o 
   2   1   9       54.82       44.31      8.28 o 
   3   1   9     4067.18     3989.91     45.20 o 
   4   1   9      924.71      920.80     15.42 o 
   5   1   9     4099.11     4156.19     53.67 o 
   6   1   9      368.02      337.91     10.60 o 
   7   1   9     3698.69     3704.44     36.49 o 
   8   1   9     2660.92     2575.95     48.68 o 
   9   1   9     2937.34     2962.03     31.98 o 
  10   1   9     1507.46     1495.07     32.86 o 
  11   1   9     1594.13     1521.09     12.67 o 
  12   1   9       89.88       86.56     10.34 o 
  13   1   9     1576.32     1600.03     19.33 o 
  14   1   9     1239.12     1248.40     76.26 o 
  15   1   9      359.46      388.64     19.68 o 
  16   1   9     1135.07     1160.73     25.30 o 
  17   1   9     1664.39     1701.05     25.66 o 
  18   1   9       48.88       60.15     11.18 o 
  19   1   9      585.90      643.38     23.02 o 
  20   1   9      336.33      346.51     21.26 o 
  21   1   9      558.41      636.76     17.57 o 
  22   1   9      149.12      136.53     16.52 o 
  23   1   9     1039.37     1059.98     15.36 o 
  24   1   9       23.32       36.51     13.71 o 
   1   2   9       17.75       27.24     12.43 o 
   2   2   9      354.15      356.69     11.81 o 
   3   2   9      303.82      276.98     11.04 o 
   4   2   9      255.05      255.64     13.41 o 
   5   2   9      192.26      203.45     10.92 o 
   6   2   9      201.84      208.35     23.20 o 
   7   2   9      757.74      762.41     37.78 o 
   8   2   9     2172.10     2197.90    134.78 o 
   9   2   9      709.36      674.93     14.71 o 
  10   2   9     1300.96     1306.34     21.44 o 
  11   2   9      509.00      456.63     11.55 o 
  12   2   9     1172.63     1227.38     94.19 o 
  13   2   9      390.56      388.45     11.73 o 
  14   2   9     1701.42     1741.40     20.38 o 
  15   2   9       92.04      106.65     13.29 o 
  16   2   9     1313.81     1349.04     14.02 o 
  17   2   9       21.94       12.37     13.54 o 
  18   2   9      741.52      739.35     12.80 o 
  19   2   9       91.78       99.80     12.03 o 
  20   2   9      119.94      135.77     17.22 o 
  21   2   9      136.02      137.62     15.53 o 
  22   2   9      190.13      190.32     11.55 o 
  23   2   9       85.94      106.41     16.52 o 
  24   2   9      128.35      124.76     24.60 o 
   0   3   9      135.87      123.01     13.00 o 
   1   3   9     6045.34     5854.95    170.98 o 
   2   3   9      192.07      183.40     13.16 o 
   3   3   9     6372.21     6318.93    200.50 o 
   4   3   9     3474.47     3378.54    132.50 o 
   5   3   9     4981.18     4816.25    338.27 o 
   6   3   9     1745.82     1717.18     23.55 o 
   7   3   9      364.42      327.12     17.22 o 
   8   3   9      358.79      358.50     13.53 o 
   9   3   9      188.85      170.12     14.09 o 
  10   3   9       30.96       28.80     11.85 o 
  11   3   9      113.89      124.79     15.15 o 
  12   3   9      173.99      158.68     12.17 o 
  13   3   9      163.32      179.80     12.79 o 
  14   3   9     1000.16     1006.55     21.09 o 
  15   3   9      662.11      681.11     20.38 o 
  16   3   9       19.16       31.85     14.41 o 
  17   3   9      904.54      878.16     13.08 o 
  18   3   9      139.28      162.68     11.83 o 
  19   3   9      377.43      372.74     15.28 o 
  20   3   9       91.08       67.79     14.76 o 
  21   3   9     2616.19     2606.90     60.80 o 
  22   3   9      256.27      250.57     13.46 o 
  23   3   9      580.94      609.40     69.06 o 
   1   4   9       39.70       38.14      9.07 o 
   2   4   9      267.27      270.54     13.54 o 
   3   4   9       60.05       70.74     10.40 o 
   4   4   9      133.75      142.81     10.66 o 
   5   4   9      336.51      311.03     18.98 o 
   6   4   9       73.12       83.62     11.07 o 
   7   4   9      274.49      247.88     26.71 o 
   8   4   9     1221.25     1174.16     23.02 o 
   9   4   9      171.24      155.99     13.54 o 
  10   4   9     1548.06     1616.39     55.35 o 
  11   4   9      239.95      274.99     12.70 o 
  12   4   9     1793.33     1771.43     49.20 o 
  13   4   9      959.09      888.34     15.82 o 
  14   4   9     1753.78     1812.52     16.70 o 
  15   4   9      190.93      184.35     16.49 o 
  16   4   9     1839.50     1881.63     41.82 o 
  17   4   9        5.14       26.71     20.03 o 
  18   4   9      686.00      822.04     23.20 o 
  19   4   9       10.67       32.49     14.06 o 
  20   4   9      250.09      243.59     18.10 o 
  21   4   9      469.69      451.84     52.89 o 
  22   4   9      344.37      331.83     36.38 o 
   0   5   9     5199.94     4931.89     28.12 o 
   1   5   9     2855.23     2679.48     39.71 o 
   2   5   9     3520.25     3374.16     18.21 o 
   3   5   9     1048.62     1031.95     13.34 o 
   4   5   9       50.58       50.26     12.65 o 
   5   5   9      840.34      825.45     20.74 o 
   6   5   9      219.36      207.21     13.54 o 
   7   5   9     1554.82     1513.52     62.56 o 
   8   5   9      354.99      321.26     11.51 o 
   9   5   9      694.92      666.22     12.87 o 
  10   5   9      348.05      331.25     11.83 o 
  11   5   9      831.02      792.38     41.82 o 
  12   5   9        5.16       17.57     14.16 o 
  13   5   9       21.76       22.38     12.48 o 
  14   5   9       79.61      115.62     18.10 o 
  15   5   9      426.51      409.08     40.42 o 
  16   5   9        5.98       -1.14     12.60 o 
  17   5   9      338.19      325.15     22.67 o 
  18   5   9       31.56       12.21     35.50 o 
  19   5   9     1043.39      989.62     36.55 o 
  20   5   9      413.41      407.33     17.92 o 
   1   6   9       57.05       59.86      9.81 o 
   2   6   9      594.84      625.85     15.46 o 
   3   6   9       91.08       59.40     18.98 o 
   4   6   9     1971.80     1991.13     17.37 o 
   5   6   9      465.99      433.98     18.80 o 
   6   6   9     2317.68     2225.54     79.08 o 
   7   6   9      302.48      278.46     12.03 o 
   8   6   9      209.56      227.73     23.72 o 
   9   6   9      791.76      792.58     54.47 o 
  10   6   9     1001.42     1120.62    116.86 o 
  11   6   9       75.45       60.60     12.48 o 
  12   6   9      718.14      771.14     23.55 o 
  13   6   9      146.95      141.17     15.99 o 
  14   6   9      512.37      530.54     18.98 o 
  15   6   9      281.05      329.07     17.40 o 
  16   6   9     1082.29     1171.29     18.45 o 
  17   6   9       48.72      101.00     22.49 o 
  18   6   9      601.67      634.89     15.41 o 
  19   6   9       86.81       74.16     15.00 o 
   0   7   9       19.25       48.15     13.71 o 
   1   7   9      628.31      683.22     21.09 o 
   2   7   9      365.53      339.00     27.59 o 
   3   7   9      534.06      517.43     13.16 o 
   4   7   9     1131.34     1081.53     14.08 o 
   5   7   9     1325.92     1324.88     39.71 o 
   6   7   9      620.93      592.72     13.59 o 
   7   7   9     1446.56     1422.88     38.13 o 
   8   7   9      156.96      172.55     16.87 o 
   9   7   9       60.21       50.59     12.16 o 
  10   7   9      141.65      146.85     23.02 o 
  11   7   9      164.48      172.29     32.51 o 
  12   7   9      153.82      176.59     15.66 o 
  13   7   9       12.61       41.59     15.53 o 
  14   7   9        2.17       23.76     23.37 o 
  15   7   9      190.84      234.07     44.63 o 
  16   7   9      167.42      188.04     20.38 o 
   1   8   9       23.07       12.65     21.09 o 
   2   8   9       49.47       73.10     20.38 o 
   3   8   9       93.80       78.88     10.93 o 
   4   8   9        0.39       25.74     14.78 o 
   5   8   9      446.01      425.43     13.57 o 
   6   8   9      684.60      727.18     23.20 o 
   7   8   9      277.81      284.87     14.41 o 
   8   8   9     1019.97     1073.00     57.29 o 
   9   8   9      824.95      796.36     17.01 o 
  10   8   9     1331.97     1349.46     27.24 o 
  11   8   9      409.39      400.69     50.26 o 
  12   8   9     1141.73     1205.71     46.39 o 
  13   8   9       25.09       49.65     16.77 o 
   0   9   9     1478.20     1520.02     26.01 o 
   1   9   9      716.80      735.01     14.77 o 
   2   9   9      341.56      308.65     12.05 o 
   3   9   9     1024.16     1044.86     19.68 o 
   4   9   9      155.50      175.37     23.55 o 
   5   9   9       94.10       67.83     17.22 o 
   6   9   9       53.91       41.65     16.40 o 
   7   9   9      308.04      304.95     15.29 o 
   8   9   9      325.59      334.17     22.32 o 
   0   0  10     1610.85     1489.44     23.90 o 
   2   0  10     5333.56     5155.45     26.18 o 
   4   0  10       91.41       90.20     13.03 o 
   6   0  10     1920.45     1946.87     58.52 o 
   8   0  10     5930.99     6048.10     31.98 o 
  10   0  10     2095.86     2086.21     19.68 o 
  12   0  10     1487.11     1312.66     17.22 o 
  14   0  10     1204.01     1165.06     17.22 o 
  16   0  10      409.43      366.21     20.38 o 
  18   0  10      925.76      926.07     16.87 o 
  20   0  10      736.81      685.33     22.84 o 
  22   0  10      912.13      998.82     24.95 o 
   1   1  10     1456.43     1430.84     12.05 o 
   2   1  10      396.44      425.74      9.84 o 
   3   1  10     1089.57     1078.33     10.75 o 
   4   1  10      397.94      372.25      8.98 o 
   5   1  10     1844.63     1884.37     34.65 o 
   6   1  10      892.46      885.70     20.81 o 
   7   1  10      898.46      893.64     11.59 o 
   8   1  10     1888.08     1929.48     16.40 o 
   9   1  10      441.38      412.15     18.98 o 
  10   1  10      110.76      112.67     25.48 o 
  11   1  10       66.33       78.09     17.05 o 
  12   1  10      108.60      125.35     18.80 o 
  13   1  10      126.11      166.49     13.79 o 
  14   1  10     2063.58     2018.06     20.38 o 
  15   1  10     1262.64     1276.89     23.20 o 
  16   1  10      590.72      552.52     18.80 o 
  17   1  10      613.36      621.31     12.65 o 
  18   1  10      364.97      342.39     10.69 o 
  19   1  10     1528.62     1476.97     57.99 o 
  20   1  10       84.48       92.53     12.98 o 
  21   1  10      603.11      612.12     20.91 o 
  22   1  10      143.62      146.09     20.56 o 
  23   1  10      211.36      202.08     27.24 o 
   0   2  10      931.52      963.32     21.79 o 
   1   2  10      192.21      181.66     14.06 o 
   2   2  10     3392.41     3260.02     20.66 o 
   3   2  10      484.33      447.10     18.63 o 
   4   2  10     4356.75     4191.48    117.21 o 
   5   2  10      706.96      711.19     46.74 o 
   6   2  10     2341.40     2318.34     52.97 o 
   7   2  10      164.54      171.20     12.77 o 
   8   2  10      175.84      184.10      9.24 o 
   9   2  10      196.90      184.99     11.35 o 
  10   2  10      727.81      679.53     14.17 o 
  11   2  10      702.49      681.36     12.32 o 
  12   2  10      203.27      216.61     17.92 o 
  13   2  10       48.65       48.80     10.92 o 
  14   2  10      444.52      446.69     11.99 o 
  15   2  10      355.53      344.46     14.41 o 
  16   2  10      262.91      261.11     14.17 o 
  17   2  10        5.37        6.45     11.88 o 
  18   2  10      819.32      822.78     30.22 o 
  19   2  10      106.79      156.67     15.13 o 
  20   2  10      978.76     1033.37     13.05 o 
  21   2  10      325.45      285.16     27.06 o 
  22   2  10      520.14      508.57     25.13 o 
   1   3  10     1444.58     1348.53     34.62 o 
   2   3  10      409.50      431.11     13.91 o 
   3   3  10     1227.87     1163.68     16.17 o 
   4   3  10      278.23      282.60     17.22 o 
   5   3  10     1350.09     1260.20     54.83 o 
   6   3  10      262.18      226.70     13.67 o 
   7   3  10      422.16      418.82     20.91 o 
   8   3  10      214.06      190.74     13.41 o 
   9   3  10     1445.07     1439.71     42.00 o 
  10   3  10      204.65      189.22     12.12 o 
  11   3  10     4375.62     4576.63     88.74 o 
  12   3  10      253.74      293.11     20.03 o 
  13   3  10     2870.26     2970.45     22.14 o 
  14   3  10      116.92      128.20     27.59 o 
  15   3  10      897.40      917.30     15.29 o 
  16   3  10      231.65      215.67     14.06 o 
  17   3  10      829.92      909.35     15.78 o 
  18   3  10      737.90      734.38     19.33 o 
  19   3  10      605.75      573.85     32.86 o 
  20   3  10       32.97       25.83     13.13 o 
  21   3  10      101.03      113.36     16.40 o 
  22   3  10       20.40       -5.79     17.57 o 
   0   4  10     4827.93     4655.65     28.12 o 
   1   4  10     2305.21     2168.72     18.02 o 
   2   4  10     1782.54     1685.48     15.12 o 
   3   4  10      473.29      474.13     14.03 o 
   4   4  10      868.06      844.18     12.98 o 
   5   4  10      371.42      336.90     25.48 o 
   6   4  10     1927.03     1955.47     23.55 o 
   7   4  10       11.14        8.90     13.05 o 
   8   4  10      790.24      800.61     43.40 o 
   9   4  10      756.95      710.48     37.78 o 
  10   4  10      716.16      766.68     43.23 o 
  11   4  10       18.14       22.60     11.66 o 
  12   4  10      122.20      123.02     15.03 o 
  13   4  10      248.75      213.09     15.95 o 
  14   4  10      257.14      242.64     15.46 o 
  15   4  10      270.95      289.99     19.18 o 
  16   4  10      723.11      738.40     22.14 o 
  17   4  10       74.82      107.97     13.36 o 
  18   4  10       41.29       61.79     15.28 o 
  19   4  10        8.32      -12.97     13.71 o 
  20   4  10      571.01      540.50     15.29 o 
  21   4  10      173.44      178.60     20.56 o 
   1   5  10        4.65       20.56     13.42 o 
   2   5  10      557.69      521.61     14.52 o 
   3   5  10      576.23      572.20     14.66 o 
   4   5  10       53.67       25.66     18.98 o 
   5   5  10     1287.36     1254.32     22.49 o 
   6   5  10      325.11      329.76     14.16 o 
   7   5  10      836.43      779.09     22.49 o 
   8   5  10       58.72       56.60     13.79 o 
   9   5  10     1280.28     1308.52     65.55 o 
  10   5  10      218.88      236.94     18.63 o 
  11   5  10     1204.33     1243.53     44.28 o 
  12   5  10      128.35      155.59     15.79 o 
  13   5  10      537.32      566.25     19.68 o 
  14   5  10      467.32      466.52     17.30 o 
  15   5  10     1187.17     1215.35     29.70 o 
  16   5  10      636.99      634.39     15.16 o 
  17   5  10      418.15      386.49     14.98 o 
  18   5  10       21.04        4.57     15.82 o 
  19   5  10      416.52      359.88     17.92 o 
   0   6  10      612.62      538.77     21.44 o 
   1   6  10       58.33       39.27     13.79 o 
   2   6  10      997.13      970.32     17.57 o 
   3   6  10      698.91      706.77     16.52 o 
   4   6  10     1165.24     1132.02     50.26 o 
   5   6  10      748.30      734.59     15.53 o 
   6   6  10     1418.01     1403.15     81.01 o 
   7   6  10      967.13      984.48     49.20 o 
   8   6  10      958.85      979.67     45.86 o 
   9   6  10       50.86       35.39     14.54 o 
  10   6  10      536.46      546.13     47.45 o 
  11   6  10      157.42      217.51     21.97 o 
  12   6  10      260.89      289.94     12.87 o 
  13   6  10      111.54      113.83     16.97 o 
  14   6  10      180.15      144.26     13.33 o 
  15   6  10      105.50      127.92     17.92 o 
  16   6  10      501.33      486.84     15.55 o 
  17   6  10      109.72      108.06     15.99 o 
   1   7  10      297.47      288.54     15.11 o 
   2   7  10       17.98       31.28     14.76 o 
   3   7  10     2268.32     2210.06     61.68 o 
   4   7  10      497.58      501.48     21.97 o 
   5   7  10     2220.05     2181.05     73.10 o 
   6   7  10      837.95      831.11     17.92 o 
   7   7  10      826.41      848.49     34.09 o 
   8   7  10      229.91      217.05     15.53 o 
   9   7  10      716.90      733.53     39.71 o 
  10   7  10      370.07      368.71     40.94 o 
  11   7  10      245.68      237.31     19.15 o 
  12   7  10      181.67      185.88     16.17 o 
  13   7  10      525.13      506.38     17.37 o 
  14   7  10       38.98       63.55     13.71 o 
  15   7  10      734.75      712.19     20.09 o 
   1   8  10      471.11      458.64     22.84 o 
   2   8  10     1067.17      961.57     18.63 o 
   3   8  10      184.63      152.64     15.78 o 
   4   8  10      665.08      640.14     14.59 o 
   5   8  10       49.98       82.89     15.66 o 
   6   8  10      350.24      384.59     24.07 o 
   7   8  10       29.35       40.31     15.78 o 
   8   8  10        9.28       -8.08     21.44 o 
   9   8  10      180.23      176.28     16.51 o 
  10   8  10       60.89       90.66     16.77 o 
  11   8  10       87.09      121.36     21.97 o 
   1   9  10      133.62      167.12     20.56 o 
   2   9  10        0.63       38.13     19.51 o 
   3   9  10      194.85      250.23     23.90 o 
   4   9  10      180.74      198.92     24.60 o 
   2   0  11     2442.19     2214.50     18.84 o 
   4   0  11     5782.41     5675.16     26.22 o 
   6   0  11     5056.32     4878.83    115.63 o 
   8   0  11     3696.33     3840.64     27.76 o 
  10   0  11     1765.26     1727.02     19.33 o 
  12   0  11     1726.16     1672.55     22.49 o 
  14   0  11     3125.38     2897.00     25.66 o 
  16   0  11     2537.04     2448.90     24.95 o 
  18   0  11     3031.02     2763.10     22.84 o 
  20   0  11      404.29      389.05     23.90 o 
  22   0  11      441.23      471.65     24.60 o 
   0   1  11      402.37      329.63     19.15 o 
   1   1  11     1481.63     1631.74     20.65 o 
   2   1  11      965.38      929.18     13.34 o 
   3   1  11     1494.70     1589.23     15.32 o 
   4   1  11      367.13      388.66     13.19 o 
   5   1  11     1113.51     1183.96     15.90 o 
   6   1  11     1735.66     1635.74     33.48 o 
   7   1  11      478.92      522.93     16.07 o 
   8   1  11      668.36      670.94     12.24 o 
   9   1  11     1453.56     1459.89     31.81 o 
  10   1  11      395.42      402.13     29.52 o 
  11   1  11      945.45      925.89     24.07 o 
  12   1  11      513.76      474.65     11.55 o 
  13   1  11      121.29      100.00     16.52 o 
  14   1  11     1184.12     1132.77     37.43 o 
  15   1  11      253.73      258.15     12.32 o 
  16   1  11       76.46       81.85     12.21 o 
  17   1  11      794.77      828.80     31.28 o 
  18   1  11      159.11      155.35     12.65 o 
  19   1  11      778.77      779.34     16.65 o 
  20   1  11      175.23      164.20     18.28 o 
  21   1  11      614.23      597.43     18.10 o 
  22   1  11      168.09      184.34     17.39 o 
   1   2  11     1184.99     1008.32     11.76 o 
   2   2  11      582.61      609.97      9.73 o 
   3   2  11      353.12      323.53      9.75 o 
   4   2  11     1027.58      987.99     15.98 o 
   5   2  11      366.74      306.89     18.11 o 
   6   2  11     1250.24     1252.36     19.28 o 
   7   2  11      821.98      788.75     12.61 o 
   8   2  11     3302.75     3278.52     81.32 o 
   9   2  11      292.00      276.63     12.34 o 
  10   2  11     3557.44     3407.89     50.78 o 
  11   2  11      348.77      359.77     12.09 o 
  12   2  11     3735.63     3705.15     18.11 o 
  13   2  11      358.58      330.85     12.06 o 
  14   2  11     3751.12     3711.14    147.61 o 
  15   2  11      145.62      118.90     17.40 o 
  16   2  11     1021.52     1074.83     40.24 o 
  17   2  11       90.91       93.33     32.51 o 
  18   2  11     1113.70     1141.69     22.14 o 
  19   2  11      117.20      146.82     21.61 o 
  20   2  11      597.91      578.78     14.59 o 
  21   2  11      131.09      131.14     19.51 o 
   0   3  11      136.19      151.12     18.98 o 
   1   3  11     2534.96     2420.98     20.56 o 
   2   3  11      307.92      310.24     35.85 o 
   3   3  11     2009.82     1971.17     24.25 o 
   4   3  11      110.30      101.38     14.44 o 
   5   3  11     1103.84     1078.28     75.39 o 
   6   3  11      336.83      341.51     26.01 o 
   7   3  11      245.93      246.32     12.39 o 
   8   3  11      205.27      204.76     11.44 o 
   9   3  11      124.99      120.29     15.66 o 
  10   3  11      543.61      517.78     15.28 o 
  11   3  11      719.89      698.19     28.60 o 
  12   3  11      266.56      285.51     10.68 o 
  13   3  11      191.23      189.08     40.59 o 
  14   3  11      100.39      122.72     11.88 o 
  15   3  11      122.64       92.91     12.14 o 
  16   3  11      456.59      387.33     15.53 o 
  17   3  11      313.29      323.79     29.87 o 
  18   3  11       32.26      105.75     24.60 o 
  19   3  11      972.31     1018.54     61.50 o 
  20   3  11       44.66       69.60     13.65 o 
   1   4  11      543.76      524.56     14.66 o 
   2   4  11      466.16      441.89     14.29 o 
   3   4  11      333.49      336.82     51.84 o 
   4   4  11      125.55      125.93     10.99 o 
   5   4  11       13.15       26.45     13.54 o 
   6   4  11      653.87      652.99     15.46 o 
   7   4  11      763.42      699.91     47.27 o 
   8   4  11     3014.45     2917.77     27.24 o 
   9   4  11       22.87        8.03     15.12 o 
  10   4  11     2597.31     2483.47     27.24 o 
  11   4  11      301.27      322.56     29.70 o 
  12   4  11     2377.22     2387.20     36.55 o 
  13   4  11      606.09      642.87     22.84 o 
  14   4  11     1174.17     1193.52     24.25 o 
  15   4  11      886.22      859.29     17.57 o 
  16   4  11      979.62      962.12     87.69 o 
  17   4  11      175.17      194.98     11.68 o 
  18   4  11      813.19      775.29     30.75 o 
  19   4  11      460.27      483.64     19.33 o 
   0   5  11     1953.08     1837.38     20.74 o 
   1   5  11     1053.65     1031.59     15.90 o 
   2   5  11     1724.21     1548.69     51.84 o 
   3   5  11      178.78      177.26     11.70 o 
   4   5  11      262.98      258.58     14.66 o 
   5   5  11     1105.74     1154.16     22.49 o 
   6   5  11      136.60      175.73     24.78 o 
   7   5  11      931.40      886.43     49.38 o 
   8   5  11      295.64      295.51     20.03 o 
   9   5  11      823.51      813.68     16.24 o 
  10   5  11       82.78       72.99     11.83 o 
  11   5  11      141.73      159.80     12.48 o 
  12   5  11       62.63       92.98     28.82 o 
  13   5  11        7.20       30.31     18.63 o 
  14   5  11      224.38      216.57     17.81 o 
  15   5  11      225.72      239.76     18.51 o 
  16   5  11      369.43      436.97     16.37 o 
  17   5  11      118.57      162.37     17.57 o 
  18   5  11       92.09       59.75     16.52 o 
   1   6  11      146.67      167.20     14.41 o 
   2   6  11     1147.58     1112.35     16.40 o 
   3   6  11      142.76      146.20     20.74 o 
   4   6  11      689.41      682.62     13.50 o 
   5   6  11      259.38      237.77     24.95 o 
   6   6  11      565.87      606.16     64.67 o 
   7   6  11      544.18      524.04     17.57 o 
   8   6  11      161.65      181.52     14.90 o 
   9   6  11      132.41      159.85     26.01 o 
  10   6  11      667.53      724.79     16.76 o 
  11   6  11      129.19      132.22     15.90 o 
  12   6  11      530.88      543.46     14.24 o 
  13   6  11      125.34      132.00     17.65 o 
  14   6  11      464.96      508.89     18.74 o 
  15   6  11      153.98      145.21     18.83 o 
  16   6  11      668.22      653.68     16.62 o 
   0   7  11      399.52      383.08     22.49 o 
   1   7  11      238.04      295.92     21.44 o 
   2   7  11       20.17       13.00     21.09 o 
   3   7  11      900.40      920.66     57.11 o 
   4   7  11      257.74      254.68     12.98 o 
   5   7  11      517.70      512.26     21.09 o 
   6   7  11      526.59      494.76     24.43 o 
   7   7  11      692.88      755.10     42.35 o 
   8   7  11       86.94       92.35     23.72 o 
   9   7  11      451.17      491.49     16.76 o 
  10   7  11        6.37       11.25     16.28 o 
  11   7  11      773.31      783.06     34.97 o 
  12   7  11      119.81      103.35     13.85 o 
  13   7  11       45.97       78.33     13.77 o 
   1   8  11       25.22       31.28     23.20 o 
   2   8  11      192.09      191.84     13.64 o 
   3   8  11      202.64      179.78     11.80 o 
   4   8  11      100.00       98.06     16.51 o 
   5   8  11        3.20        0.56     13.06 o 
   6   8  11      424.85      457.69     50.08 o 
   7   8  11       98.64      108.77     16.77 o 
   8   8  11      113.75      118.64     22.32 o 
   0   0  12      150.48      201.38     19.33 o 
   2   0  12      846.51      936.15     19.68 o 
   4   0  12     3723.62     3652.36     22.45 o 
   6   0  12     1551.57     1514.68     16.27 o 
   8   0  12     3265.01     3063.24     26.36 o 
  10   0  12       34.36       51.66     13.71 o 
  12   0  12      238.34      257.26     20.38 o 
  14   0  12       39.75       56.58     14.41 o 
  16   0  12      208.31      191.89     15.82 o 
  18   0  12     1717.41     1808.91     26.01 o 
  20   0  12     1225.91     1095.82     19.68 o 
   1   1  12      497.01      456.44     10.37 o 
   2   1  12      313.08      319.37      9.10 o 
   3   1  12      222.58      204.78      9.75 o 
   4   1  12      353.16      332.50     10.54 o 
   5   1  12     1557.77     1494.42     13.95 o 
   6   1  12      487.62      455.69     15.47 o 
   7   1  12     1547.80     1551.66     18.72 o 
   8   1  12     1224.28     1102.87     34.44 o 
   9   1  12     2738.83     2682.14     18.02 o 
  10   1  12      461.99      473.29     32.16 o 
  11   1  12     2186.10     2157.91     62.21 o 
  12   1  12      590.29      582.72     11.29 o 
  13   1  12     3314.40     3284.38     47.97 o 
  14   1  12      542.25      539.93     12.98 o 
  15   1  12     1372.75     1402.39     48.68 o 
  16   1  12      135.38      187.57     12.80 o 
  17   1  12     1225.57     1312.77     30.75 o 
  18   1  12      534.35      535.29     22.84 o 
  19   1  12      769.81      710.67     73.28 o 
  20   1  12       34.43       39.16     21.44 o 
   0   2  12     6402.21     6446.46    224.40 o 
   1   2  12      965.43      909.40     17.35 o 
   2   2  12     2224.39     2263.87     16.13 o 
   3   2  12     1710.21     1659.68     17.10 o 
   4   2  12     1112.77     1110.91     11.41 o 
   5   2  12      790.59      759.86     11.91 o 
   6   2  12      561.81      564.89     18.06 o 
   7   2  12      156.04      143.94      9.33 o 
   8   2  12      620.87      628.46     14.96 o 
   9   2  12      277.16      290.70     15.29 o 
  10   2  12      654.53      681.67     15.16 o 
  11   2  12       20.66       22.25     11.37 o 
  12   2  12      249.16      248.83     10.56 o 
  13   2  12       54.57       85.35     14.23 o 
  14   2  12      353.09      363.34     12.73 o 
  15   2  12       57.95       77.32     23.37 o 
  16   2  12      222.14      220.50     21.26 o 
  17   2  12        9.88       -7.41     22.67 o 
  18   2  12      248.79      232.93     31.98 o 
  19   2  12      143.16      131.61     15.29 o 
  20   2  12      197.54      208.89     14.04 o 
   1   3  12       75.02       79.81     11.44 o 
   2   3  12       48.19       52.75     22.32 o 
   3   3  12      533.92      428.85     46.74 o 
   4   3  12      191.40      147.36     15.19 o 
   5   3  12     1070.03      972.79     16.87 o 
   6   3  12      235.06      249.46     14.16 o 
   7   3  12     1551.58     1427.53     30.88 o 
   8   3  12       18.00       21.40      9.60 o 
   9   3  12     1997.15     1910.51     32.11 o 
  10   3  12      239.74      215.80     10.76 o 
  11   3  12     2049.59     1935.54     50.78 o 
  12   3  12      545.91      551.70     15.40 o 
  13   3  12     1635.46     1681.98     37.08 o 
  14   3  12       63.60       87.40     15.15 o 
  15   3  12     1897.61     1983.84     18.26 o 
  16   3  12        5.38       11.60     21.44 o 
  17   3  12     2186.36     2126.49     23.55 o 
  18   3  12       48.30       71.48     16.28 o 
  19   3  12      332.77      335.27     17.57 o 
   0   4  12     1503.50     1391.74     19.68 o 
   1   4  12      808.91      749.27     15.66 o 
   2   4  12     3867.93     3634.05     85.58 o 
   3   4  12      109.67      105.21     27.59 o 
   4   4  12     3526.38     3379.82    114.22 o 
   5   4  12      184.03      189.47     14.29 o 
   6   4  12     1390.65     1474.33     23.90 o 
   7   4  12      318.21      313.81     12.61 o 
   8   4  12      170.88      165.35     12.79 o 
   9   4  12      147.37      153.42     16.13 o 
  10   4  12       72.06       61.07     17.03 o 
  11   4  12      111.57       96.14     13.80 o 
  12   4  12      280.53      373.17     45.87 o 
  13   4  12        7.05       11.71     10.81 o 
  14   4  12       74.56      106.58     52.01 o 
  15   4  12      309.81      326.06     29.17 o 
  16   4  12        2.63        8.92     35.67 o 
  17   4  12      494.16      468.11     17.27 o 
  18   4  12      330.57      371.48     33.74 o 
   1   5  12       89.82       99.67     14.54 o 
   2   5  12      220.67      214.32     14.66 o 
   3   5  12      297.80      250.06     31.10 o 
   4   5  12      262.90      233.18     25.13 o 
   5   5  12     1331.61     1281.74     23.90 o 
   6   5  12      422.73      470.28     24.07 o 
   7   5  12      640.58      609.30     13.46 o 
   8   5  12       29.48       57.48     21.97 o 
   9   5  12     2073.48     2001.08     29.35 o 
  10   5  12      281.95      276.11     13.97 o 
  11   5  12     1074.81     1096.44     19.03 o 
  12   5  12      420.00      412.58     14.78 o 
  13   5  12     1119.69     1114.24     24.60 o 
  14   5  12      462.96      461.35     15.84 o 
  15   5  12     1448.79     1371.36     26.01 o 
  16   5  12      233.99      267.45     24.25 o 
   0   6  12     4482.04     4346.73     28.12 o 
   1   6  12       71.09       85.24     14.77 o 
   2   6  12     1420.00     1336.47     18.45 o 
   3   6  12      622.85      589.73     22.14 o 
   4   6  12     1180.13     1193.17     18.63 o 
   5   6  12      509.52      511.91     25.30 o 
   6   6  12      913.36      911.74     17.02 o 
   7   6  12      143.94      143.64     15.53 o 
   8   6  12     2093.32     2056.91     19.81 o 
   9   6  12        3.62        8.30     15.53 o 
  10   6  12      435.54      474.01     19.51 o 
  11   6  12       67.03       89.73     23.55 o 
  12   6  12      350.14      368.08     15.00 o 
  13   6  12      231.93      247.96     17.60 o 
  14   6  12      460.43      396.44     16.69 o 
   1   7  12        4.10       -5.62     22.14 o 
   2   7  12      112.10      153.58     22.14 o 
   3   7  12      164.02      171.23     15.90 o 
   4   7  12      748.48      758.82     17.22 o 
   5   7  12      751.04      714.87     17.40 o 
   6   7  12      330.41      361.84     36.38 o 
   7   7  12      254.38      243.52     16.77 o 
   8   7  12      791.94      791.54     18.25 o 
   9   7  12      983.21     1057.08     52.89 o 
  10   7  12      368.26      372.14     17.64 o 
   1   8  12      688.69      752.10     25.30 o 
   2   8  12      538.89      523.53     68.36 o 
   3   8  12      408.24      407.52     15.64 o 
   2   0  13       54.16       64.69     13.79 o 
   4   0  13     1368.42     1333.47     21.44 o 
   6   0  13      444.00      461.13     16.61 o 
   8   0  13     2961.64     2879.08     23.20 o 
  10   0  13     3886.73     3823.77     24.95 o 
  12   0  13     2699.55     2646.06     27.06 o 
  14   0  13     2338.71     2255.60     21.79 o 
  16   0  13      873.79      953.48     24.25 o 
  18   0  13     1585.61     1421.26     20.74 o 
   0   1  13      561.84      583.94     15.41 o 
   1   1  13     4331.54     4050.46     24.30 o 
   2   1  13      154.44      142.27      9.93 o 
   3   1  13     3843.59     3609.82     29.12 o 
   4   1  13      201.03      163.55     10.52 o 
   5   1  13     3232.91     2924.40     43.07 o 
   6   1  13      921.29      887.79     11.28 o 
   7   1  13     1381.08     1243.17     14.68 o 
   8   1  13       10.28       32.00     11.05 o 
   9   1  13     1110.62     1141.75     16.52 o 
  10   1  13      413.41      396.72     15.41 o 
  11   1  13      384.59      367.15     15.03 o 
  12   1  13      293.06      281.43     21.79 o 
  13   1  13       85.71       72.40     15.15 o 
  14   1  13      192.93      182.15     11.18 o 
  15   1  13      427.67      437.44     21.44 o 
  16   1  13      411.49      423.77     27.94 o 
  17   1  13      912.67      872.93     57.29 o 
  18   1  13       65.71       60.63     16.65 o 
   1   2  13      141.69      152.29      9.97 o 
   2   2  13      238.08      236.33     10.15 o 
   3   2  13      243.13      234.24      9.23 o 
   4   2  13      326.82      311.66     11.19 o 
   5   2  13     1073.58      968.18     22.88 o 
   6   2  13     1709.51     1714.55     34.64 o 
   7   2  13      559.45      522.82     19.08 o 
   8   2  13     2063.13     2016.03     30.59 o 
   9   2  13      259.52      229.70     12.21 o 
  10   2  13     1421.46     1434.19     16.90 o 
  11   2  13      321.74      341.27     15.16 o 
  12   2  13     2493.51     2555.56     30.93 o 
  13   2  13      354.15      307.31     11.31 o 
  14   2  13     2456.49     2443.29     35.14 o 
  15   2  13       78.33       92.25     13.39 o 
  16   2  13     1885.64     1929.17     21.61 o 
  17   2  13      235.71      250.70     24.43 o 
  18   2  13      858.38      796.92     13.54 o 
   0   3  13      869.26      799.46     15.90 o 
   1   3  13     3344.09     3233.54     26.63 o 
   2   3  13      301.50      278.10      9.79 o 
   3   3  13     3132.85     2995.88     41.90 o 
   4   3  13      127.25      143.17     10.20 o 
   5   3  13     1612.52     1557.02     35.31 o 
   6   3  13       29.44       31.20     10.52 o 
   7   3  13     2268.68     2229.68     43.93 o 
   8   3  13       51.59       50.29     10.04 o 
   9   3  13      584.41      556.54     10.41 o 
  10   3  13      536.77      546.27     15.41 o 
  11   3  13      142.87      124.34     12.61 o 
  12   3  13      108.69       90.91     15.28 o 
  13   3  13      289.31      324.60     13.31 o 
  14   3  13      177.60      181.58     30.75 o 
  15   3  13      250.49      280.14     16.28 o 
  16   3  13        1.70       13.53     34.97 o 
  17   3  13      300.58      308.02     17.27 o 
   1   4  13      125.79      107.02     11.83 o 
   2   4  13      227.54      238.10     15.03 o 
   3   4  13      644.86      635.21     47.80 o 
   4   4  13      689.20      628.39     13.57 o 
   5   4  13       15.31        2.64     14.66 o 
   6   4  13     1178.60     1101.79     18.63 o 
   7   4  13        6.30       13.53     15.64 o 
   8   4  13     1173.95     1140.90     15.54 o 
   9   4  13      245.69      237.68     16.87 o 
  10   4  13     1947.59     1907.26     49.46 o 
  11   4  13      571.57      546.10     14.01 o 
  12   4  13     1338.04     1284.15     57.29 o 
  13   4  13      838.89      813.93     39.01 o 
  14   4  13      972.00      993.84     25.30 o 
  15   4  13      228.78      273.88     16.90 o 
  16   4  13     1303.71     1236.54     62.38 o 
   0   5  13      249.39      256.91     21.44 o 
   1   5  13     2350.10     2298.21     17.71 o 
   2   5  13      445.05      422.50     43.93 o 
   3   5  13     1919.32     1913.61     18.75 o 
   4   5  13      359.32      340.63     15.90 o 
   5   5  13     2172.83     2041.57     26.36 o 
   6   5  13       57.58       60.99     15.40 o 
   7   5  13      416.60      416.53     16.26 o 
   8   5  13      695.64      726.61     46.57 o 
   9   5  13       44.04       69.98     15.65 o 
  10   5  13      223.31      214.66     17.73 o 
  11   5  13       18.64       17.80     14.06 o 
  12   5  13       85.22      111.13     18.85 o 
  13   5  13       16.34       19.57     14.24 o 
  14   5  13       46.64       15.39     28.29 o 
   1   6  13      234.47      222.27     22.49 o 
   2   6  13      240.89      247.51     15.78 o 
   3   6  13       99.84       73.45     15.82 o 
   4   6  13      453.97      465.32     14.04 o 
   5   6  13      235.42      258.23     27.24 o 
   6   6  13     1007.55      926.76     15.51 o 
   7   6  13      219.22      207.33     16.34 o 
   8   6  13      913.00      930.72     76.26 o 
   9   6  13      569.31      562.66     22.14 o 
  10   6  13      772.27      741.92     16.46 o 
  11   6  13      316.20      322.65     15.73 o 
   0   7  13      672.89      634.37     24.95 o 
   1   7  13     1978.73     1980.42     27.76 o 
   2   7  13      218.68      218.25     23.55 o 
   3   7  13      723.09      760.69     27.94 o 
   4   7  13      202.65      210.85     53.77 o 
   5   7  13      242.46      204.54     17.27 o 
   6   7  13      301.74      266.37     14.17 o 
   0   0  14     4876.94     4463.41     33.39 o 
   2   0  14     3633.77     3440.67     22.16 o 
   4   0  14     3657.97     3542.27     81.89 o 
   6   0  14     1247.81     1220.35     23.72 o 
   8   0  14      491.82      512.41     21.79 o 
  10   0  14      635.75      618.55     17.57 o 
  12   0  14      518.33      600.28     22.84 o 
  14   0  14       29.10       22.84     22.14 o 
  16   0  14     1152.35     1122.18     25.66 o 
   1   1  14      256.09      239.34     11.72 o 
   2   1  14      455.08      430.76     10.17 o 
   3   1  14      889.82      872.40     12.25 o 
   4   1  14      141.37      141.29     10.80 o 
   5   1  14      935.70      895.95     15.60 o 
   6   1  14      120.91      113.23     11.88 o 
   7   1  14     2148.59     2112.46     22.70 o 
   8   1  14      147.27      100.49     21.26 o 
   9   1  14     2698.39     2744.43     58.17 o 
  10   1  14      146.34      176.44     15.90 o 
  11   1  14     2384.23     2444.46     62.03 o 
  12   1  14      132.68      157.46     15.41 o 
  13   1  14     2525.70     2472.22     47.27 o 
  14   1  14       24.44       20.59     15.78 o 
  15   1  14     1423.92     1448.89     78.55 o 
  16   1  14      322.25      328.05     14.16 o 
   0   2  14     3121.23     2996.83     67.48 o 
   1   2  14      298.68      281.34     14.66 o 
   2   2  14     2857.10     2800.34     51.89 o 
   3   2  14      326.80      340.32     11.70 o 
   4   2  14     1588.03     1526.50     15.88 o 
   5   2  14       25.83       41.07     19.62 o 
   6   2  14     2553.94     2514.34     52.86 o 
   7   2  14      424.96      406.96     17.48 o 
   8   2  14      882.48      855.30     14.86 o 
   9   2  14        7.64       19.86     15.41 o 
  10   2  14      366.23      351.46     30.40 o 
  11   2  14      104.51      144.72     15.53 o 
  12   2  14       31.69       82.03     27.41 o 
  13   2  14      103.83      113.91     16.17 o 
  14   2  14      219.67      210.23     13.39 o 
  15   2  14       10.60       48.06     16.28 o 
  16   2  14      334.89      361.38     23.20 o 
   1   3  14       97.37       82.20     10.37 o 
   2   3  14      286.35      275.88     10.76 o 
   3   3  14      576.95      593.61     11.38 o 
   4   3  14       49.85       71.23     10.58 o 
   5   3  14     1542.86     1510.82     45.05 o 
   6   3  14       39.26       47.50      9.48 o 
   7   3  14     1741.12     1706.69     50.98 o 
   8   3  14       43.56       44.69     10.75 o 
   9   3  14     1248.65     1278.36     14.03 o 
  10   3  14       84.29       99.87     15.66 o 
  11   3  14     2815.69     2806.32     62.56 o 
  12   3  14      339.85      318.17     14.23 o 
  13   3  14     1010.45     1068.66     34.09 o 
  14   3  14      311.78      307.70     16.90 o 
  15   3  14     1482.62     1439.42     35.14 o 
   0   4  14      596.90      590.79     23.20 o 
   1   4  14      264.52      299.88     22.32 o 
   2   4  14     1977.27     1932.12     19.25 o 
   3   4  14      346.38      351.63     15.65 o 
   4   4  14      954.43      938.81     30.09 o 
   5   4  14      179.30      178.30     10.03 o 
   6   4  14      990.92     1048.90     35.99 o 
   7   4  14      300.49      325.28     10.73 o 
   8   4  14      717.49      717.16     26.23 o 
   9   4  14      183.78      174.80     11.27 o 
  10   4  14       42.93       37.57     11.56 o 
  11   4  14      552.14      504.80    141.05 o 
  12   4  14      134.50      148.01     24.95 o 
  13   4  14      147.43      149.16     16.90 o 
   1   5  14       21.49       10.58     17.40 o 
   2   5  14       98.27      117.41     15.65 o 
   3   5  14      356.26      341.94     16.28 o 
   4   5  14       18.55      -16.52     22.49 o 
   5   5  14      472.37      490.62     17.22 o 
   6   5  14      796.90      818.17     29.35 o 
   7   5  14     1233.72     1204.63     20.43 o 
   8   5  14      180.09      158.49     16.89 o 
   9   5  14     1418.37     1430.76     21.24 o 
  10   5  14       95.10       91.36     15.88 o 
  11   5  14      776.75      806.62     22.27 o 
   0   6  14      819.27      787.95     25.66 o 
   1   6  14      376.63      409.52     37.43 o 
   2   6  14      827.67      774.66     49.91 o 
   3   6  14       13.34       23.20     22.84 o 
   4   6  14      511.77      535.67     17.51 o 
   5   6  14      231.27      227.57     18.28 o 
   6   6  14      131.86       93.82     34.44 o 
   7   6  14      136.18      133.05     17.52 o 
   2   0  15      224.52      223.11     15.40 o 
   4   0  15      413.22      422.45     23.55 o 
   6   0  15     1138.43     1150.22     22.67 o 
   8   0  15      365.29      360.59     22.84 o 
  10   0  15      527.43      485.35     23.55 o 
  12   0  15      252.00      250.94     23.20 o 
  14   0  15      671.90      568.29     24.95 o 
   0   1  15        5.47       23.03     14.78 o 
   1   1  15     1665.73     1683.45     24.86 o 
   2   1  15        2.75       10.38     10.95 o 
   3   1  15     1306.65     1368.23     20.65 o 
   4   1  15       48.43       54.71     10.58 o 
   5   1  15      765.21      805.18     12.68 o 
   6   1  15        0.81        5.17     12.16 o 
   7   1  15      931.87     1005.19     17.74 o 
   8   1  15      100.34      114.70     15.66 o 
   9   1  15      216.51      212.48     16.15 o 
  10   1  15      190.89      204.57     16.15 o 
  11   1  15      150.64      142.66     16.15 o 
  12   1  15      194.94      220.83     20.03 o 
  13   1  15       57.67       49.23     11.67 o 
  14   1  15      384.62      368.69     25.66 o 
   1   2  15      440.99      433.66     20.14 o 
   2   2  15      394.95      366.95     11.38 o 
   3   2  15      123.14       96.61     10.85 o 
   4   2  15      634.25      582.42     16.59 o 
   5   2  15      192.99      217.28     14.61 o 
   6   2  15       69.59       46.38     10.55 o 
   7   2  15       85.35       89.92     18.13 o 
   8   2  15      306.01      284.89     34.62 o 
   9   2  15       19.23       64.35     27.06 o 
  10   2  15      802.94      733.32     17.14 o 
  11   2  15       89.28       94.67     13.26 o 
  12   2  15     1183.01     1126.64     75.56 o 
  13   2  15      616.86      610.20     13.17 o 
   0   3  15      175.17      191.68     16.28 o 
   1   3  15     1358.26     1395.09     28.46 o 
   2   3  15       13.29       26.83     10.85 o 
   3   3  15     1605.31     1601.23     25.11 o 
   4   3  15       34.26       48.44     10.27 o 
   5   3  15     1068.40      988.92     16.76 o 
   6   3  15       46.64       68.33     13.76 o 
   7   3  15      455.97      410.09     17.10 o 
   8   3  15       77.01       90.70     13.50 o 
   9   3  15      445.80      469.63    121.00 o 
  10   3  15      109.37      113.78     21.79 o 
  11   3  15      142.82      137.07     13.64 o 
  12   3  15       82.27      112.03     34.79 o 
   1   4  15      149.42      139.08     11.46 o 
   2   4  15       21.22       19.94     11.11 o 
   3   4  15       42.99       45.18     11.71 o 
   4   4  15       79.88       82.86     10.17 o 
   5   4  15      597.69      597.31     14.96 o 
   6   4  15      705.09      648.12     14.27 o 
   7   4  15      154.27      160.82     12.43 o 
   8   4  15     1271.81     1162.04     28.56 o 
   9   4  15      246.38      244.69     16.79 o 
  10   4  15      558.28      604.47     56.06 o 
   0   5  15      160.67      195.05     24.25 o 
   1   5  15     1447.75     1334.71     73.10 o 
   2   5  15      212.18      185.19     16.90 o 
   3   5  15     1129.89     1094.65     29.17 o 
   4   5  15      135.86      129.33     23.90 o 
   5   5  15     1030.75      892.37     55.53 o 
   6   5  15       31.45       42.96     14.54 o 
   7   5  15      877.81      896.68     20.09 o 
   0   0  16     2397.80     2299.89     29.52 o 
   2   0  16     1509.78     1417.19     17.31 o 
   4   0  16      459.52      434.81     28.82 o 
   6   0  16     1150.57     1120.66     17.66 o 
   8   0  16       59.73       69.59     16.17 o 
  10   0  16      231.63      240.39     24.25 o 
   1   1  16       12.71       16.78     11.29 o 
   2   1  16       68.77       56.02     11.42 o 
   3   1  16      483.14      514.04     15.13 o 
   4   1  16      198.22      196.13     12.12 o 
   5   1  16      507.90      522.32     12.10 o 
   6   1  16       95.21       75.31     13.26 o 
   7   1  16      587.07      548.68     17.75 o 
   8   1  16       79.51       91.59     13.39 o 
   9   1  16      487.74      426.93     13.05 o 
  10   1  16      125.80      145.12     27.94 o 
  11   1  16      572.25      471.11     34.97 o 
   0   2  16      868.38      870.60     18.02 o 
   1   2  16       76.06       81.55     10.19 o 
   2   2  16     1120.00     1022.79     18.21 o 
   3   2  16       92.86      106.43     11.91 o 
   4   2  16     1004.42      982.91     18.44 o 
   5   2  16      176.86      172.01     11.81 o 
   6   2  16      405.19      386.88     13.69 o 
   7   2  16       77.15       78.46     13.82 o 
   8   2  16      241.96      256.82     17.15 o 
   9   2  16       65.74      100.57     14.04 o 
  10   2  16      298.50      302.67     17.89 o 
   1   3  16       36.17       28.98     11.16 o 
   2   3  16       82.78       99.26     12.14 o 
   3   3  16       20.98       23.05     10.40 o 
   4   3  16      118.18      110.52     12.14 o 
   5   3  16       72.03       60.89     12.87 o 
   6   3  16       79.71       96.10     14.79 o 
   7   3  16      248.47      223.28     14.59 o 
   8   3  16      260.67      254.26     16.95 o 
   0   4  16      851.73      819.94     18.80 o 
   1   4  16      480.85      477.02     12.87 o 
   2   4  16      355.12      342.22     19.02 o 
   3   4  16       96.57       96.82     13.95 o 
   4   4  16      634.55      609.62     19.17 o 
   5   4  16      357.85      358.49     15.28 o 
   2   0  17      980.10      977.49     39.89 o 
   4   0  17      180.57      211.83     18.83 o 
   6   0  17      921.16      879.38     23.38 o 
   0   1  17       70.35       92.05     18.65 o 
   1   1  17      295.49      270.95     13.08 o 
   2   1  17      798.66      848.03     26.28 o 
   3   1  17      258.74      209.33     12.85 o 
   4   1  17      127.78      129.35     13.31 o 
   5   1  17      136.23      119.42     11.20 o 
   1   2  17       38.24       57.08     11.01 o 
   2   2  17        6.00       16.63     11.20 o 
   3   2  17      457.27      487.12     13.08 o 
                                                 
